# Supplementary material for: Kinetics of the Cellular and Transcriptomic Response to Eimeria maxima in Relatively Resistant and Susceptible Chicken Lines
Source: Front Immunol. 2021 Mar 25;12:653085. doi: 10.3389/fimmu.2021.653085 (PMC8027475; doi:10.3389/fimmu.2021.653085)
Supplement: Supplementary file 3 [file Table_1.xlsx]

## Sheet: DEG_15I_2dpi
Ensembl_Gene_ID	Gene_Symol	Chromosome	Start	End	logFC	logCPM	LR	P_Value	FDR
ENSGALG00000019719	KRT19	27	4972722	4977524	2.84491	1.76579	27.846	1.31365e-07	0.00113559
ENSGALG00000005956		6	17883128	17891963	2.74494	-0.0098526	36.8276	1.2905e-09	2.23115e-05
ENSGALG00000031546	GIF	AADN04000990.1	9258	14113	2.40322	4.07086	18.3242	1.86329e-05	0.0402679
ENSGALG00000037165	YF5	AADN04005333.1	4195	6229	-2.10007	-1.23882	23.8939	1.01791e-06	0.00586624
ENSGALG00000042639		1	91379430	91416799	-4.89984	-2.79414	19.9563	7.92312e-06	0.0240655

## Sheet: DEG_15I_4dpi
Ensembl_Gene_ID	Gene_Symol	Chromosome	Start	End	logFC	logCPM	LR	P_Value	FDR
ENSGALG00000030751		15	2634713	2636326	3.94943	-1.5631	19.955	7.92882e-06	0.0334418
ENSGALG00000031450	MYO7A	1	193221562	193279711	-2.08433	3.41565	21.8557	2.93943e-06	0.0247956
ENSGALG00000031441		AADN04002017.1	14670	16542	-2.42527	0.406719	20.8547	4.95466e-06	0.0278634

## Sheet: DEG_15I_6dpi
Ensembl_Gene_ID	Gene_Symol	Chromosome	Start	End	logFC	logCPM	LR	P_Value	FDR
ENSGALG00000031792		AADN04006459.1	7007	8909	8.41725	0.201281	76.5646	2.13123e-18	9.75207e-17
ENSGALG00000045935		26	2672496	2676279	7.61927	1.49209	24.1991	8.68725e-07	7.09706e-06
ENSGALG00000009903	IFNG	1	35053221	35057370	7.53474	2.10346	176.203	3.26974e-40	1.30828e-37
ENSGALG00000025772	ELOVL3	6	16800940	16805324	7.52566	-0.618856	50.948	9.48479e-13	2.15569e-11
ENSGALG00000039687	NIPAL4	13	11353337	11360669	7.47546	-0.65122	63.6508	1.4855e-15	4.8132e-14
ENSGALG00000021353		Z	9061671	9064766	7.41347	-0.674802	23.4648	1.27223e-06	9.97936e-06
ENSGALG00000045061		AADN04001462.1	6978	9091	7.4068	-0.691439	31.6486	1.84745e-08	2.06661e-07
ENSGALG00000010338	CXCL13L2	4	35247822	35249204	7.27489	3.57894	24.8916	6.06463e-07	5.11229e-06
ENSGALG00000000871	MADPRT1	1	194211172	194212413	7.18178	6.73805	220.521	6.96231e-50	5.20811e-47
ENSGALG00000018977	PLA2G5	21	4841791	4842690	6.92061	2.3737	23.5023	1.24767e-06	9.82244e-06
ENSGALG00000021136	VPREB3	15	8003121	8003715	6.79985	-1.12958	13.0763	0.000299062	0.00136229
ENSGALG00000023622	AVD	Z	9164721	9165903	6.73296	6.66827	29.004	7.22299e-08	7.3015e-07
ENSGALG00000045607	CXCL13	4	35246046	35247365	6.68799	3.77675	26.0768	3.28103e-07	2.89637e-06
ENSGALG00000019322	TNFRSF13C	1	49510784	49512391	6.63045	0.439699	19.4708	1.02148e-05	6.5577e-05
ENSGALG00000002102		10	1312987	1314180	6.47507	2.67985	290.248	4.39093e-65	8.39399e-62
ENSGALG00000011844	IL21	4	54036328	54041083	6.30171	-1.61811	34.4509	4.37143e-09	5.46985e-08
ENSGALG00000016431	PAX5	Z	81789479	81896738	6.22508	1.32907	29.1142	6.82351e-08	6.92208e-07
ENSGALG00000046609		4	49902988	49903772	6.18738	-1.66523	13.1821	0.000282643	0.00129954
ENSGALG00000014975	DRD5	4	79081660	79083126	6.15244	1.52472	17.9181	2.3062e-05	0.000137676
ENSGALG00000007675	CXCR5	24	5567223	5572244	6.0981	2.48523	27.5543	1.52743e-07	1.43997e-06
ENSGALG00000032890		AADN04000989.1	24329	26297	6.08972	-1.76545	16.092	6.03396e-05	0.000325436
ENSGALG00000045065		AADN04003084.1	9678	11691	6.08498	1.21568	54.6221	1.46083e-13	3.65845e-12
ENSGALG00000020049	KCNK16	3	29168132	29175249	6.07629	-1.81987	17.4521	2.94632e-05	0.000171197
ENSGALG00000036407		AADN04002470.1	10473	13423	6.01753	0.693376	22.5119	2.08843e-06	1.55211e-05
ENSGALG00000031183		23	196439	201435	5.91407	-1.9057	19.9332	8.01974e-06	5.28455e-05
ENSGALG00000033483		AADN04004747.1	8031	10992	5.89501	-1.87143	17.0617	3.61839e-05	0.000206141
ENSGALG00000013371	S1PR4	28	1276862	1278055	5.83901	2.09949	32.2547	1.35226e-08	1.55169e-07
ENSGALG00000009574	IL12A	9	22362562	22364362	5.8198	-1.98048	27.0379	1.99505e-07	1.83949e-06
ENSGALG00000016556		3	105439100	105446401	5.81201	8.23544	1197.29	2.36886e-262	4.07562e-258
ENSGALG00000027209	SPIC	1	55757636	55763936	5.81114	2.948	16.5799	4.66435e-05	0.000258538
ENSGALG00000030007		26	2669661	2686305	5.80276	2.87002	28.6974	8.46165e-08	8.45428e-07
ENSGALG00000033376	APOH	18	7515359	7521011	5.77565	-0.0433062	6.44442	0.0111301	0.031377
ENSGALG00000000081	IL4I1	16	205312	210738	5.77116	2.17264	165.014	9.08298e-38	2.60454e-35
ENSGALG00000044668		3	79901745	79909741	5.74871	-1.92818	10.0696	0.00150732	0.00562546
ENSGALG00000033784		AADN04013946.1	2685	3581	5.6677	0.318116	112.78	2.41053e-26	2.48342e-24
ENSGALG00000034478	CCL4	19	389572	391141	5.63409	4.30405	104.205	1.82426e-24	1.59322e-22
ENSGALG00000046053		4	74680812	74729305	5.56673	-2.15126	20.666	5.46795e-06	3.73614e-05
ENSGALG00000006552	INS-IGF2	5	13745653	13750317	5.55676	-2.05712	7.60924	0.00580701	0.018093
ENSGALG00000040216		AADN04000971.1	18784	20535	5.55106	-2.12855	13.6123	0.000224709	0.0010543
ENSGALG00000032894		AADN04013137.1	3521	5233	5.49849	-0.559536	57.2959	3.74938e-14	1.02394e-12
ENSGALG00000030512		19	5796052	5798325	5.49492	-2.20581	20.2777	6.69778e-06	4.49786e-05
ENSGALG00000010232	VRTN	5	37921379	37923400	5.48787	-2.20845	20.1336	7.22164e-06	4.80465e-05
ENSGALG00000003105	ANKFN1	18	6179731	6229305	5.45048	-0.613839	58.2366	2.32416e-14	6.58768e-13
ENSGALG00000012985	SLC6A13	1	60262382	60287559	5.44984	-2.23849	13.0379	0.000305246	0.00138715
ENSGALG00000044449		1	77197103	77198831	5.37973	3.2262	38.9605	4.32472e-10	6.51548e-09
ENSGALG00000037721		KQ759476.1	17616	20060	5.37204	0.151462	16.1106	5.97492e-05	0.000322758
ENSGALG00000030287		2	48803048	48804041	5.35545	-2.25109	10.419	0.00124726	0.00478997
ENSGALG00000003179	ANGPTL7	21	4165638	4170019	5.34209	-2.22626	9.61184	0.00193327	0.00696876
ENSGALG00000014585		19	4767118	4768209	5.25017	7.90729	289.647	5.93492e-65	1.0211e-61
ENSGALG00000027051	CCAH221	19	4787699	4789411	5.22139	3.00851	267.4	4.18427e-60	5.53772e-57
ENSGALG00000003110		18	6232355	6237170	5.21887	-2.37574	15.4688	8.38766e-05	0.000435849
ENSGALG00000042500		AADN04002388.1	13338	15950	5.20832	-2.37873	16.2511	5.5476e-05	0.000301862
ENSGALG00000044731		31	20281	22028	5.15716	-2.41261	15.6381	7.66925e-05	0.000402162
ENSGALG00000039585		2	148501300	148505443	5.11607	-2.44409	14.7997	0.000119553	0.000596727
ENSGALG00000041421		KQ759476.1	11056	15903	5.11296	-2.38657	9.72716	0.00181565	0.00660707
ENSGALG00000029035		Z	9069948	9070853	5.01946	-0.1759	17.6765	2.61842e-05	0.000153964
ENSGALG00000038455		AADN04002759.1	7187	9361	4.98372	-2.52045	14.0052	0.000182303	0.000871497
ENSGALG00000044778		1	132561119	132564698	4.93773	5.16565	20.7306	5.28647e-06	3.62221e-05
ENSGALG00000006354	GAL3ST2	9	4749643	4754097	4.92281	-0.264879	25.4236	4.60246e-07	3.94349e-06
ENSGALG00000002383	CD72AG	Z	9066089	9069222	4.90048	1.37627	38.4915	5.49933e-10	8.14251e-09
ENSGALG00000044427	MZB1	13	2436041	2437104	4.8942	2.54439	22.8287	1.77105e-06	1.33761e-05
ENSGALG00000045686		AADN04004315.1	7969	9735	4.84837	-2.56701	10.2303	0.00138152	0.0052251
ENSGALG00000000892	IL10	26	2562267	2564556	4.83824	0.422955	79.729	4.29447e-19	2.12317e-17
ENSGALG00000046502		AADN04001067.1	13263	15156	4.82842	-2.60495	13.0933	0.000296348	0.00135208
ENSGALG00000037111		20	9505729	9508556	4.7589	-2.64343	11.7132	0.000620593	0.00260168
ENSGALG00000008150	RASAL1	15	11256379	11267964	4.73651	1.06539	22.8644	1.73846e-06	1.31589e-05
ENSGALG00000035002		3	48109046	48110755	4.73301	-2.64645	10.416	0.00124925	0.00479656
ENSGALG00000045596		1	88691478	88699579	4.73061	1.21491	73.0035	1.29422e-17	5.26407e-16
ENSGALG00000005194	CD72	Z	9056706	9060302	4.69817	1.23761	19.0058	1.30321e-05	8.16818e-05
ENSGALG00000046069		27	2446126	2450103	4.68923	-2.68469	12.0303	0.000523431	0.00223022
ENSGALG00000006443	ART1	1	194197429	194198714	4.68407	1.43698	138.856	4.73642e-32	8.14901e-30
ENSGALG00000017016	FAM124A	1	170047103	170056011	4.64434	-2.69167	10.6873	0.00107875	0.0042345
ENSGALG00000041918	CPA6	2	115888641	115975593	4.63365	-2.65396	7.80554	0.00520862	0.0165096
ENSGALG00000028207		9	20762518	20774873	4.60664	-2.72812	10.5325	0.00117291	0.00454709
ENSGALG00000000251	CD79B	27	1793526	1797961	4.5834	3.83596	19.6509	9.29598e-06	6.02627e-05
ENSGALG00000029314		1	168077591	168087419	4.57495	-2.73417	10.4904	0.00119994	0.00463514
ENSGALG00000046192		Z	8370367	8373052	4.54426	6.82299	29.1467	6.70986e-08	6.82692e-07
ENSGALG00000006809	POU2AF1	24	4312184	4324263	4.54126	2.16152	23.4386	1.28967e-06	1.00932e-05
ENSGALG00000030907	CSF3	27	4737417	4739289	4.5352	-2.77033	10.2017	0.00140314	0.0052906
ENSGALG00000032245		18	702941	777040	4.53515	-2.73582	8.71595	0.00315439	0.0106918
ENSGALG00000019844	AvBD8	3	107895577	107898246	4.5338	-2.77095	9.81082	0.00173489	0.00635755
ENSGALG00000031761		22	2431194	2431825	4.50954	-2.77601	10.5413	0.00116738	0.00452869
ENSGALG00000040486		AADN04003516.1	2368	13849	4.49483	-2.77862	10.1963	0.00140724	0.00530142
ENSGALG00000044353		KQ759533.1	25223	25988	4.48615	-2.81629	6.81945	0.00901701	0.0263705
ENSGALG00000042847		AADN04011948.1	5190	7313	4.46186	-2.7804	8.89916	0.00285301	0.00982312
ENSGALG00000000299	PKP1	26	818283	850755	4.44671	0.0829464	53.8811	2.12993e-13	5.19794e-12
ENSGALG00000044317		AADN04006116.1	7354	8367	4.43174	-2.8175	10.1317	0.00145741	0.00546529
ENSGALG00000027166	ART7B	1	194201565	194202812	4.40393	-0.0108271	69.1842	8.96822e-17	3.33258e-15
ENSGALG00000033824		AADN04005377.1	9567	11872	4.3975	-2.82227	6.95394	0.00836347	0.0247836
ENSGALG00000023172		4	49891852	49901330	4.37556	1.14252	25.0688	5.53195e-07	4.68622e-06
ENSGALG00000036942	KCNA3	26	1481250	1482992	4.36945	3.39204	170.649	5.33893e-39	1.83713e-36
ENSGALG00000043742		AADN04017002.1	21	4663	4.34761	3.22703	9.35299	0.00222622	0.00790875
ENSGALG00000044196		AADN04003029.1	8850	10785	4.33941	-2.82887	7.82824	0.00514361	0.0163488
ENSGALG00000041079		19	4772390	4773608	4.32845	1.11789	138.176	6.67077e-32	1.1252e-29
ENSGALG00000045113		AADN04001067.1	18651	19834	4.3272	-2.86681	9.48354	0.00207323	0.00742815
ENSGALG00000034131		AADN04008748.1	1421	2390	4.3118	-2.87177	9.21236	0.00240386	0.00845604
ENSGALG00000033371		AADN04006459.1	2291	4629	4.29903	-2.87429	9.01641	0.00267566	0.00929995
ENSGALG00000044259		1	194199909	194201416	4.29086	-1.56207	30.6046	3.16348e-08	3.3848e-07
ENSGALG00000019304	ASCL4	1	53368976	53369485	4.26193	-0.893387	37.7637	7.98531e-10	1.14681e-08
ENSGALG00000019551	OVALY	2	67965940	67972592	4.24117	-2.91615	7.73119	0.00542748	0.0170744
ENSGALG00000015776	GABRR2	3	75982576	76008365	4.22071	-1.6195	21.9045	2.8656e-06	2.06893e-05
ENSGALG00000036544		3	28450739	28526039	4.21151	-2.91951	8.47149	0.00360757	0.012038
ENSGALG00000040914		27	636719	637204	4.20689	-1.54606	13.672	0.000217679	0.00102327
ENSGALG00000019715	KRT12	27	4933245	4937613	4.2049	-1.64578	22.7547	1.84049e-06	1.38399e-05
ENSGALG00000038088		27	565649	609920	4.19766	-2.92336	8.52749	0.00349822	0.0117163
ENSGALG00000031423	DMRTA2	8	23865823	23867205	4.19584	-2.9223	8.1988	0.0041918	0.0137241
ENSGALG00000045220		6	17306051	17306928	4.18578	-2.92308	7.84319	0.00510124	0.0162531
ENSGALG00000040036		26	1462204	1465332	4.1834	-2.92458	8.15083	0.00430414	0.0140438
ENSGALG00000019738	FBXO47	27	4490929	4497739	4.16084	-2.92428	7.0567	0.00789694	0.0235954
ENSGALG00000010850	C8A	8	25885358	25901235	4.16083	0.455832	12.8101	0.000344762	0.00154068
ENSGALG00000011633	SLC5A8	1	47637919	47660352	4.15348	3.72704	38.4216	5.69995e-10	8.41782e-09
ENSGALG00000041489		AADN04011475.1	2262	4274	4.15193	-1.65356	23.0351	1.59071e-06	1.21474e-05
ENSGALG00000011859	GBE	1	49180327	49185207	4.13928	0.794082	115.755	5.37813e-27	5.78317e-25
ENSGALG00000036964		1	61042808	61105795	4.11286	-2.9273	6.41652	0.0113064	0.0318112
ENSGALG00000025423	gga-mir-1624	6	15805663	15805737	4.09603	-2.97088	7.882	0.00499291	0.0159375
ENSGALG00000042558		3	48152057	48157080	4.08811	-2.97275	7.8113	0.00519205	0.0164662
ENSGALG00000034241		18	9567683	9568281	4.0859	-2.97334	7.8246	0.00515397	0.0163756
ENSGALG00000032041		AADN04001484.1	15820	17131	4.08259	-2.97438	7.84617	0.00509284	0.0162294
ENSGALG00000044932		W	1873268	1924431	4.07421	-2.97541	7.66365	0.00563445	0.0176379
ENSGALG00000040094		AADN04009907.1	3124	5402	4.06556	-2.97448	7.03984	0.00797161	0.0237899
ENSGALG00000001559	ZP3	10	2565044	2567437	4.04729	-0.982173	9.91279	0.00164135	0.00606674
ENSGALG00000024697	RF00575	7	11834853	11834941	4.04577	-2.97756	7.10342	0.0076937	0.023065
ENSGALG00000016565	CHRNA2	3	105513853	105518435	4.04225	-2.9766	6.69274	0.00968064	0.0279362
ENSGALG00000037167	HIST1H103	1	48153696	48154408	4.04051	0.161337	62.9086	2.16527e-15	6.89879e-14
ENSGALG00000028659	BLEC1	16	118833	121187	4.0391	-0.952238	12.6036	0.000384998	0.0017028
ENSGALG00000011324		7	22321913	22324930	4.03439	3.22082	124.986	5.12549e-29	6.83567e-27
ENSGALG00000026297		1	182491148	182499165	4.02277	-2.97737	6.26994	0.0122804	0.0340725
ENSGALG00000043202		AADN04001249.1	20750	25403	4.01495	-1.05281	20.5337	5.859e-06	3.97492e-05
ENSGALG00000027291		1	78146304	78159531	4.00173	-2.97878	6.06073	0.013822	0.0376576
ENSGALG00000035716		AADN04012496.1	21	1272	3.99163	-3.02079	7.11555	0.00764181	0.0229494
ENSGALG00000010588	GNOT2	4	90306330	90308600	3.98205	-3.02344	6.74258	0.00941385	0.0273129
ENSGALG00000045392		KQ759533.1	24197	81143	3.97098	-1.11693	18.3303	1.85732e-05	0.00011307
ENSGALG00000023497	MINDY4B	9	23703644	23710582	3.96384	-1.77723	12.6627	0.000373015	0.00165533
ENSGALG00000028912	SCRT2	20	10118731	10121472	3.95981	-3.02714	7.27584	0.00698882	0.0212218
ENSGALG00000009239		AADN04008341.1	5582	7929	3.95957	-3.02675	7.12961	0.00758213	0.022818
ENSGALG00000038728		4	350677	356238	3.95844	-3.02725	7.2069	0.00726239	0.0219402
ENSGALG00000008666	CTLA4	7	13461800	13465952	3.95681	3.76284	163.778	1.69171e-37	4.6945e-35
ENSGALG00000044435		AADN04004889.1	10925	12830	3.95546	-3.02741	7.04089	0.00796694	0.0237806
ENSGALG00000007158	SOCS1	14	8984236	8984944	3.93153	5.62721	156.992	5.1395e-36	1.179e-33
ENSGALG00000037223	GPR35	9	5332309	5333256	3.93023	1.08912	42.1288	8.54574e-11	1.4443e-09
ENSGALG00000023844		20	5484623	5485663	3.9301	2.54841	32.5311	1.173e-08	1.36177e-07
ENSGALG00000038792		AADN04012063.1	3116	5580	3.92867	-3.03036	6.66155	0.00985155	0.0283245
ENSGALG00000034411	CHIR-B4	AADN04006143.1	4321	6234	3.90632	-1.87544	11.6251	0.000650667	0.00271387
ENSGALG00000039655		1	194829628	194830562	3.89643	-0.779319	33.681	6.4931e-09	7.93422e-08
ENSGALG00000028016		1	49189519	49197004	3.89538	6.18236	160.302	9.71921e-37	2.49581e-34
ENSGALG00000016919	ACOD1	1	154478654	154500025	3.8657	2.77275	37.8753	7.5414e-10	1.08942e-08
ENSGALG00000043056		5	59200556	59224327	3.84887	-3.07707	6.47504	0.01094	0.030922
ENSGALG00000000164	MYBPH	26	1001411	1010920	3.84159	-1.25593	32.4075	1.25e-08	1.44241e-07
ENSGALG00000008447	SH2D1A	4	15596197	15609000	3.83789	2.09778	91.0613	1.39289e-21	9.18185e-20
ENSGALG00000031179		AADN04011211.1	21	1324	3.82746	-3.08097	6.42848	0.0112304	0.0316235
ENSGALG00000040765		AADN04000661.1	15827	16966	3.82287	-3.08182	6.5192	0.0106716	0.0302828
ENSGALG00000008776	HYAL6	1	22165912	22185499	3.82195	-3.08203	6.51178	0.0107162	0.0303944
ENSGALG00000045116		AADN04002757.1	7492	8308	3.82117	-3.08233	6.5733	0.010352	0.0294924
ENSGALG00000001518	ZNF750	18	3349986	3352796	3.82004	-3.08271	6.57489	0.0103427	0.0294711
ENSGALG00000045471		AADN04001403.1	3591	4774	3.81755	-3.08301	6.45093	0.0110894	0.0312674
ENSGALG00000044440		25	2570297	2576451	3.81537	1.11597	24.6044	7.03915e-07	5.87621e-06
ENSGALG00000045505		Z	35070170	35074979	3.80871	-3.08487	6.40177	0.0114007	0.0320134
ENSGALG00000022751		1	144542279	144543954	3.78405	1.61213	35.0425	3.22592e-09	4.14813e-08
ENSGALG00000045347		2	375288	376557	3.75511	-1.29888	23.6947	1.1289e-06	8.94647e-06
ENSGALG00000023709	TOR1BL	17	6155900	6158531	3.7504	2.39733	63.3565	1.72489e-15	5.57833e-14
ENSGALG00000042245		5	43953835	44031349	3.74686	-1.33015	20.7082	5.34855e-06	3.66037e-05
ENSGALG00000039741	TNFRSF8	21	5468792	5481890	3.73549	1.33518	20.8804	4.88883e-06	3.3618e-05
ENSGALG00000038995	GRIA4	1	181192418	181414573	3.7284	0.161164	14.2411	0.000160819	0.000780067
ENSGALG00000013083	ZPBP	2	80813280	80839553	3.71776	-1.94029	10.8288	0.000999341	0.00396577
ENSGALG00000043185	MATN1	23	245720	262706	3.71384	1.00958	34.8494	3.56216e-09	4.53523e-08
ENSGALG00000044226		AADN04004208.1	4551	7062	3.69842	2.51678	25.3693	4.73397e-07	4.05012e-06
ENSGALG00000027265	AJAP1	21	795517	808867	3.69414	-0.629122	21.1036	4.35104e-06	3.02219e-05
ENSGALG00000032798		AADN04003395.1	2250	15166	3.67343	-3.13846	5.83747	0.0156884	0.0419799
ENSGALG00000032838	BKJ	AADN04003576.1	2156	4341	3.66946	-3.13942	5.83137	0.0157428	0.0420845
ENSGALG00000036345		1	144660654	144669791	3.66473	-3.14056	5.78103	0.0162	0.043139
ENSGALG00000046350		AADN04007026.1	5360	7673	3.66473	-3.14056	5.78103	0.0162	0.043139
ENSGALG00000005242		2	1500646	1525516	3.66366	-3.14077	5.71218	0.0168476	0.0446012
ENSGALG00000038436		18	6439361	6445132	3.65978	-3.1421	5.84204	0.0156477	0.0418886
ENSGALG00000042090		AADN04004824.1	541	2824	3.65944	-3.14183	5.78609	0.0161535	0.0430352
ENSGALG00000044604		KQ759573.1	3949	8264	3.65552	4.0851	19.0658	1.26286e-05	7.94133e-05
ENSGALG00000011243	DAZL	2	34502237	34515476	3.65545	-3.14295	5.79047	0.0161132	0.0429345
ENSGALG00000029386		17	3101679	3106310	3.63823	0.4422	23.4921	1.25425e-06	9.8626e-06
ENSGALG00000003354	KCNH4	27	5271010	5279941	3.61632	-0.52754	11.9835	0.000536724	0.00228121
ENSGALG00000017332	KLHL35	1	195007141	195013426	3.60067	-1.44588	25.7082	3.97142e-07	3.43704e-06
ENSGALG00000045518		AADN04003280.1	8440	10275	3.59876	-2.06444	14.7096	0.000125409	0.000623061
ENSGALG00000019489	CHST9	2	104761260	104847802	3.57774	-2.0006	8.16251	0.00427651	0.0139721
ENSGALG00000038918		AADN04002859.1	5385	6528	3.56136	-2.09096	17.0138	3.71088e-05	0.00021113
ENSGALG00000015398		1	88756399	88767807	3.56067	3.50808	23.0479	1.58019e-06	1.20724e-05
ENSGALG00000043374		27	668377	668862	3.5515	-1.43515	17.7763	2.48461e-05	0.000146899
ENSGALG00000036533		6	31375548	31376359	3.54542	2.34559	35.609	2.41177e-09	3.17547e-08
ENSGALG00000023689	ASS1	17	6346895	6367468	3.53903	7.58708	128.412	9.12252e-30	1.30794e-27
ENSGALG00000009069	CAPN14	3	7746705	7769539	3.53677	-1.40977	13.0359	0.000305583	0.00138832
ENSGALG00000006318	IL21R	14	7350388	7363147	3.53555	4.40962	74.6272	5.68539e-18	2.39748e-16
ENSGALG00000002982	SLC2A6	17	7412383	7416017	3.52732	3.76429	99.2942	2.17645e-23	1.69438e-21
ENSGALG00000038396		6	31367045	31374063	3.51324	7.45581	27.6946	1.42058e-07	1.34959e-06
ENSGALG00000010891	ABCB11	7	18965845	19008073	3.5125	-0.163674	13.3677	0.00025599	0.00118683
ENSGALG00000006480	TCF7	13	16006866	16064664	3.50367	3.82748	43.4072	4.44546e-11	7.93403e-10
ENSGALG00000040616		AADN04011293.1	3052	5049	3.50305	0.00200068	14.7921	0.000120036	0.00059879
ENSGALG00000014821	THEMIS	3	59149863	59178652	3.47385	2.34528	23.1173	1.52415e-06	1.17224e-05
ENSGALG00000008554	IL17REL	1	20036081	20070713	3.45685	2.39157	37.237	1.04612e-09	1.46687e-08
ENSGALG00000038740	AMY2A	8	46121	50542	3.44235	-0.244946	14.1666	0.000167311	0.000807909
ENSGALG00000038454	PDX1	1	176082150	176084982	3.41286	0.548356	35.3535	2.74979e-09	3.57058e-08
ENSGALG00000015028	RLN3	Z	27625100	27627598	3.39044	0.185862	25.7007	3.98689e-07	3.44869e-06
ENSGALG00000041978	K123	1	3465887	3476005	3.36058	3.66371	40.8257	1.66427e-10	2.68609e-09
ENSGALG00000017184	MMP7	1	182581300	182585639	3.35571	0.38829	11.3018	0.000774321	0.00316592
ENSGALG00000038257		KQ759533.1	54110	61084	3.35047	-0.891147	7.23317	0.00715688	0.0216747
ENSGALG00000040950		KQ759533.1	29651	32875	3.34666	-0.94616	16.0305	6.2331e-05	0.000335546
ENSGALG00000030038	C3	AADN04001210.1	6888	29576	3.33951	3.3509	124.971	5.165e-29	6.83567e-27
ENSGALG00000046426		26	1473742	1479846	3.33652	-1.22633	24.2185	8.60024e-07	7.02932e-06
ENSGALG00000043551		AADN04015435.1	575	4851	3.3315	-0.215154	16.9612	3.81526e-05	0.000216496
ENSGALG00000031090		AADN04007069.1	1110	7748	3.32979	0.314391	26.8137	2.24047e-07	2.03738e-06
ENSGALG00000034220		AADN04023562.1	91	1328	3.32978	0.520643	25.9515	3.50106e-07	3.06231e-06
ENSGALG00000019300		1	55173105	55201560	3.31191	-0.610634	19.7077	9.02349e-06	5.87619e-05
ENSGALG00000043882		3	42557020	42561428	3.3096	-0.10856	52.8302	3.6367e-13	8.63028e-12
ENSGALG00000012464	SOUL	5	58912707	58923335	3.30218	0.428381	20.9793	4.64268e-06	3.2105e-05
ENSGALG00000008741	PROKR2	3	11398476	11407136	3.28651	1.88254	40.2973	2.18114e-10	3.43022e-09
ENSGALG00000026761	LIN28B	3	69096720	69176650	3.2753	-2.25172	9.14129	0.00249905	0.00875152
ENSGALG00000046632		2	148421473	148427755	3.26063	-2.27933	7.22821	0.00717665	0.021727
ENSGALG00000025817	NHLH1	25	1241617	1246230	3.24869	-1.7069	12.9204	0.000325022	0.00146273
ENSGALG00000037304		AADN04024551.1	381	1310	3.24322	-1.71723	16.2709	5.48997e-05	0.000299287
ENSGALG00000033520	DCSTAMP	2	130555339	130558082	3.2287	1.65238	76.2898	2.44948e-18	1.11196e-16
ENSGALG00000040904		AADN04012242.1	1936	6199	3.21849	-0.163667	56.5498	5.47942e-14	1.46387e-12
ENSGALG00000010625	SRD5A2	3	33821540	33841067	3.21191	0.051054	15.0998	0.000101974	0.000518918
ENSGALG00000046285		AADN04010162.1	5681	7312	3.1902	-2.33613	10.2928	0.00133547	0.00508492
ENSGALG00000035916		5	17927362	18137943	3.17964	-0.120115	14.8376	0.000117174	0.000586553
ENSGALG00000044714		2	15888370	15892729	3.15742	0.63583	40.1902	2.30405e-10	3.6103e-09
ENSGALG00000010223		1	37790882	37796392	3.15325	0.17898	42.532	6.95358e-11	1.1916e-09
ENSGALG00000031496	SPIK5	13	10554709	10564671	3.14297	5.28104	9.1197	0.00252872	0.00884819
ENSGALG00000042279	CYP24A1	20	12557653	12565016	3.14132	1.60761	13.6463	0.000220672	0.00103649
ENSGALG00000000731	THEMIS2	23	1481938	1483948	3.13784	4.04616	168.653	1.4569e-38	4.66223e-36
ENSGALG00000042705	KCNK15	20	5476398	5479857	3.1373	-0.786742	21.4498	3.63211e-06	2.56424e-05
ENSGALG00000039268		15	7994663	7995025	3.11941	2.18088	20.5558	5.79192e-06	3.93718e-05
ENSGALG00000028256	CCL19	Z	8363765	8366761	3.10799	7.54129	19.2666	1.13676e-05	7.21965e-05
ENSGALG00000042285		KQ759533.1	2573	3177	3.10792	3.88997	28.5566	9.09978e-08	9.02373e-07
ENSGALG00000008148	MYBPC3	5	22981961	23039476	3.10313	0.112766	50.3315	1.29849e-12	2.8901e-11
ENSGALG00000034721		15	7991896	7992603	3.09979	2.94599	17.0718	3.59934e-05	0.000205259
ENSGALG00000042781		AADN04014781.1	1442	5876	3.09169	-1.40623	9.76873	0.00177505	0.0064854
ENSGALG00000044065		AADN04001422.1	17389	18518	3.09084	-1.06071	15.0324	0.000105679	0.000534766
ENSGALG00000045535		AADN04005451.1	8292	9373	3.08392	-1.82788	17.751	2.51789e-05	0.000148663
ENSGALG00000034563		AADN04003575.1	8818	11096	3.0784	-1.41441	14.1947	0.000164833	0.000797552
ENSGALG00000034975	FUT7	17	946578	947621	3.07234	0.31483	12.9925	0.000312735	0.00141669
ENSGALG00000036311		4	46756263	46757029	3.0716	-0.843036	26.8229	2.22979e-07	2.03006e-06
ENSGALG00000045429		2	110190000	110202143	3.06428	-0.634651	28.5484	9.13871e-08	9.0519e-07
ENSGALG00000006375	TM4SF19	9	4743415	4745533	3.0596	2.4537	140.425	2.14924e-32	3.81213e-30
ENSGALG00000030380		AADN04000612.1	98789	99811	3.05886	0.617204	40.6961	1.77839e-10	2.84889e-09
ENSGALG00000035516	BATF3	3	21845131	21847685	3.04774	5.26078	103.379	2.7674e-24	2.36881e-22
ENSGALG00000040883		AADN04000908.1	38411	39943	3.04361	-2.40917	10.6335	0.00111057	0.00434457
ENSGALG00000016286	CXorf21	1	115794507	115795376	3.00967	-0.615347	15.0433	0.000105074	0.000532332
ENSGALG00000014659		1	77392527	77399415	3.00325	6.6751	421.873	9.54552e-94	3.28461e-90
ENSGALG00000042961		26	1166880	1171654	3.00306	0.490759	16.822	4.10537e-05	0.000230827
ENSGALG00000002643		8	3712267	3717579	3.00284	3.30886	21.1417	4.26546e-06	2.96943e-05
ENSGALG00000005937		15	7988410	7988999	3.0023	3.18491	30.7225	2.97695e-08	3.19716e-07
ENSGALG00000022939		4	86384107	86386776	2.99361	-1.89586	11.8163	0.000587129	0.00247284
ENSGALG00000035753		9	19548183	19553105	2.99334	-2.43907	9.66632	0.00187677	0.00678929
ENSGALG00000030738		27	752734	753348	2.98577	-0.262406	18.1207	2.07333e-05	0.000124813
ENSGALG00000029569		2	458816	461126	2.98239	6.4926	82.4157	1.10275e-19	5.80208e-18
ENSGALG00000045640		AADN04024605.1	911	5580	2.98075	1.04291	43.5829	4.06369e-11	7.2981e-10
ENSGALG00000045811		AADN04001484.1	10357	13023	2.97933	-1.50451	22.0433	2.66573e-06	1.94081e-05
ENSGALG00000002728	SLC16A3	18	4923167	4932003	2.96726	2.67739	102.886	3.55012e-24	2.9795e-22
ENSGALG00000036470	P2RY12	9	23626222	23627536	2.96507	-0.381916	25.8201	3.74766e-07	3.2532e-06
ENSGALG00000045879		KQ759533.1	50253	50672	2.9559	0.310924	11.5778	0.000667441	0.00277509
ENSGALG00000031066		KQ759689.1	5753	7185	2.94614	-2.47243	7.96381	0.00477219	0.0153509
ENSGALG00000005852	SRMS	20	9227415	9235015	2.94023	-1.93286	14.8306	0.000117609	0.000588045
ENSGALG00000045021		2	370778	372653	2.93676	1.99333	47.5492	5.36404e-12	1.10261e-10
ENSGALG00000000441	KCNA10	26	1427486	1429339	2.93539	-2.47823	9.55485	0.00199422	0.00717343
ENSGALG00000006491	ANKRD1	6	19643927	19652608	2.9333	-1.86812	9.93815	0.00161888	0.00598841
ENSGALG00000008980	VWA2	6	27760066	27774032	2.93202	-0.785372	26.9529	2.08474e-07	1.91398e-06
ENSGALG00000011190		4	46742443	46743346	2.92921	7.40527	208.201	3.39205e-47	2.16149e-44
ENSGALG00000016687	P2RY8	1	129127235	129153159	2.91884	3.93426	19.982	7.81758e-06	5.16519e-05
ENSGALG00000000136	BLEC2	16	122774	125266	2.91611	-1.22794	10.9634	0.000929308	0.00371572
ENSGALG00000012773	GCNT2	2	63466809	63472739	2.90773	-2.48604	8.71716	0.00315228	0.0106909
ENSGALG00000029282	FOXL2	9	5720187	5721316	2.90659	-1.95674	15.4863	8.31071e-05	0.000432112
ENSGALG00000007121	TNFSF8	17	3107319	3120947	2.90313	1.30228	28.4219	9.75541e-08	9.60193e-07
ENSGALG00000041577	ITGA4	7	14373277	14404802	2.89913	5.07459	25.9989	3.41608e-07	2.99712e-06
ENSGALG00000025941	RGS20	2	110657060	110676421	2.89749	0.474249	23.0956	1.54146e-06	1.18343e-05
ENSGALG00000005401	WNT9A	2	2612356	2663357	2.89732	2.90853	76.1344	2.64996e-18	1.19041e-16
ENSGALG00000006511	BCL2A1	10	12637320	12639335	2.86781	2.31204	77.4541	1.35842e-18	6.26583e-17
ENSGALG00000046130		18	3737835	3740420	2.86137	9.21291	159.43	1.50719e-36	3.70445e-34
ENSGALG00000039874		9	16044143	16046075	2.84007	0.823447	81.6628	1.61406e-19	8.41515e-18
ENSGALG00000013548	GZMA	Z	16662049	16666243	2.83496	8.83641	48.8938	2.70197e-12	5.74628e-11
ENSGALG00000010068	KCNK17	3	29180232	29204363	2.82842	2.46296	24.1124	9.08747e-07	7.38894e-06
ENSGALG00000045700		AADN04006307.1	6881	7048	2.8259	-2.0078	12.5514	0.000395917	0.00174571
ENSGALG00000015032	CD274	Z	27673716	27679160	2.8131	4.87902	77.5626	1.28585e-18	5.96307e-17
ENSGALG00000021139	IGLL1	15	7973416	7997739	2.81	8.31391	21.7423	3.11836e-06	2.23362e-05
ENSGALG00000027805		10	2279143	2280927	2.80954	3.19948	36.3805	1.62317e-09	2.21289e-08
ENSGALG00000016173	UBASH3A	1	109426133	109450584	2.80912	4.75503	30.3949	3.52448e-08	3.74082e-07
ENSGALG00000002558	ASL1	19	4932052	4939807	2.79683	0.535017	19.525	9.92905e-06	6.39092e-05
ENSGALG00000035235		AADN04001768.1	11741	13169	2.79672	-0.698362	25.6735	4.04339e-07	3.4923e-06
ENSGALG00000032108	TMEM136-1	24	3788080	3791070	2.79244	-0.877424	22.0962	2.59317e-06	1.89289e-05
ENSGALG00000005419	ERC2	12	7988954	8342818	2.7918	-1.02456	12.8373	0.000339771	0.00152115
ENSGALG00000025881		1	51576859	51607306	2.78769	4.31611	59.6225	1.14912e-14	3.40872e-13
ENSGALG00000046393		25	1275247	1278074	2.78362	3.0835	24.6772	6.77823e-07	5.66664e-06
ENSGALG00000045728		AADN04007016.1	2509	3958	2.78096	-2.56199	7.44551	0.0063595	0.0195944
ENSGALG00000023787		19	5372422	5378879	2.77575	-2.55584	7.10759	0.00767582	0.0230275
ENSGALG00000026152	GBP	12	2254875	2264684	2.76606	8.279	550.33	1.06724e-121	6.12063e-118
ENSGALG00000044437		AADN04004790.1	5997	6950	2.76366	-0.612366	8.15919	0.00428435	0.0139924
ENSGALG00000046559		9	14937512	14942524	2.7635	0.139036	37.4261	9.49431e-10	1.33748e-08
ENSGALG00000017485	TLR1A	4	69963233	69968568	2.76114	4.0605	62.2115	3.0848e-15	9.68502e-14
ENSGALG00000045214		AADN04005230.1	3676	5671	2.75944	-2.56191	7.62101	0.00576921	0.0180002
ENSGALG00000016655	GYG2	1	128557288	128567294	2.75927	-0.902217	30.9899	2.59373e-08	2.82796e-07
ENSGALG00000046159	KNG1	9	16218893	16235485	2.75744	-0.390682	27.9292	1.25835e-07	1.20679e-06
ENSGALG00000030197		AADN04001299.1	21237	24369	2.75596	-0.41563	19.6816	9.14776e-06	5.94362e-05
ENSGALG00000014477	CD4	1	77208503	77219967	2.75285	4.02154	26.9992	2.03537e-07	1.87165e-06
ENSGALG00000005257	VCAM1	8	11858182	11864932	2.75133	6.23534	28.8665	7.75429e-08	7.79735e-07
ENSGALG00000000745	SLC26A9	26	2323804	2335164	2.74963	4.86906	8.33866	0.00388102	0.0128335
ENSGALG00000040510		AADN04005337.1	11059	13574	2.74815	-2.55902	6.40306	0.0113924	0.032001
ENSGALG00000045344		4	86304149	86305253	2.74741	-1.67388	14.0355	0.000179392	0.000859973
ENSGALG00000040980		KQ759572.1	316	6166	2.7385	-1.50455	5.84552	0.0156168	0.041819
ENSGALG00000015122	TAF4B	2	104463654	104519187	2.73624	1.89157	66.5605	3.39324e-16	1.18419e-14
ENSGALG00000039647		KQ759707.1	815	6252	2.72393	3.84663	40.3097	2.16733e-10	3.41162e-09
ENSGALG00000017308	CHRDL2	1	195912297	195938222	2.72368	1.05422	25.9008	3.59417e-07	3.13493e-06
ENSGALG00000028069	WNT16	1	23246190	23256408	2.72008	-0.903435	22.6165	1.97779e-06	1.47626e-05
ENSGALG00000017327	P2RY6	1	195414702	195420927	2.71976	4.19313	122.413	1.87485e-28	2.33745e-26
ENSGALG00000027247	EOMES	2	38739416	38744142	2.71771	2.75202	41.9356	9.43291e-11	1.58335e-09
ENSGALG00000040162		1	88670551	88680913	2.71574	2.85245	129.912	4.28346e-30	6.19301e-28
ENSGALG00000005845	SLC7A5	11	18186088	18218511	2.71252	5.97884	138.66	5.22717e-32	8.9043e-30
ENSGALG00000031593	TMSB15B	4	1999395	2000495	2.69982	7.36143	213.995	1.8459e-48	1.27035e-45
ENSGALG00000020895		20	12281216	12309094	2.69794	3.14681	14.5213	0.000138582	0.000681033
ENSGALG00000012783	MYBPC1	1	55652011	55723269	2.69766	0.0119355	49.9413	1.58413e-12	3.47197e-11
ENSGALG00000029211	FKBP6	19	280136	298423	2.69705	-0.306921	27.4324	1.62684e-07	1.52866e-06
ENSGALG00000037794	CHIR-B6	AADN04001643.1	10499	11719	2.69631	-2.60426	6.75291	0.00935947	0.0272046
ENSGALG00000046612		AADN04002388.1	6473	7620	2.68302	-1.41872	19.7511	8.82108e-06	5.75309e-05
ENSGALG00000004613	P2RX5	19	6626797	6639651	2.68156	5.41019	21.2672	3.99506e-06	2.80208e-05
ENSGALG00000016375	PHEX	1	118890050	118981624	2.67177	-1.73725	15.6905	7.45963e-05	0.000392486
ENSGALG00000045770		AADN04001249.1	11799	13740	2.67067	-1.69604	7.05823	0.0078902	0.0235842
ENSGALG00000030092		AADN04002399.1	10285	18098	2.66878	-2.60475	5.95475	0.0146777	0.0396685
ENSGALG00000002576	ASL2	19	4919234	4928185	2.66366	4.80264	27.6045	1.48834e-07	1.40775e-06
ENSGALG00000002846		13	8924782	8949939	2.65712	7.94007	91.3668	1.19363e-21	7.92909e-20
ENSGALG00000045916		17	727125	730157	2.65689	3.61917	100.878	9.78168e-24	7.93839e-22
ENSGALG00000027747	TROJANZ	Z	9025070	9030400	2.65407	2.05403	53.9507	2.05588e-13	5.03866e-12
ENSGALG00000027165	RSFR	6	9299463	9300672	2.6491	6.55481	143.056	5.714e-33	1.04584e-30
ENSGALG00000035733	CCR7	27	4891171	4899901	2.64859	5.62843	36.678	1.39341e-09	1.91943e-08
ENSGALG00000006087	GPC3	4	3865352	3986168	2.63744	0.307719	32.8053	1.01868e-08	1.19634e-07
ENSGALG00000032329	NPM3	6	22696475	22699672	2.6311	4.43183	263.967	2.34352e-59	2.68802e-56
ENSGALG00000015053	GLDC	Z	28030127	28068146	2.62808	5.17296	16.1161	5.95766e-05	0.000321937
ENSGALG00000043016	CD6	5	22001	24367	2.62442	2.83826	28.0454	1.18501e-07	1.14475e-06
ENSGALG00000008290	VSIG1	4	14173811	14194263	2.61881	-0.624443	18.8154	1.43997e-05	8.9601e-05
ENSGALG00000026146	CRLF1	28	3894656	3898468	2.60652	-0.282426	42.2425	8.06268e-11	1.36803e-09
ENSGALG00000039887		25	2504446	2506092	2.59354	-1.20693	8.72169	0.00314446	0.0106728
ENSGALG00000037561		4	86477984	86483344	2.5754	2.02506	89.017	3.91437e-21	2.44897e-19
ENSGALG00000002549	RGS1	8	3620501	3624059	2.57497	4.68016	56.7438	4.96443e-14	1.3325e-12
ENSGALG00000011250	ASIC4	7	22207312	22226474	2.57382	-2.17611	10.5854	0.00113986	0.00443696
ENSGALG00000004562	HVCN1	15	6026586	6036124	2.57221	5.69551	16.6563	4.48002e-05	0.000249643
ENSGALG00000011551	JCHAIN	4	50344974	50350757	2.57034	6.47176	17.3316	3.13915e-05	0.000181421
ENSGALG00000013624	FAM65B	2	90472344	90506067	2.56864	4.22324	24.2855	8.30629e-07	6.82473e-06
ENSGALG00000006165	WDFY4	6	18438795	18555233	2.56633	5.7806	18.9269	1.35827e-05	8.49165e-05
ENSGALG00000019325		1	49197217	49205179	2.56563	6.78124	84.9719	3.02642e-20	1.70162e-18
ENSGALG00000045481		AADN04005143.1	8429	10875	2.5617	-1.0373	14.3243	0.000153869	0.000748673
ENSGALG00000016945	CNMD	1	165707166	165718950	2.56127	-1.45215	8.96581	0.00275079	0.00951687
ENSGALG00000046214		AADN04005968.1	2759	3731	2.56052	-0.560236	16.116	5.95784e-05	0.000321937
ENSGALG00000008911	RNF208	17	1464876	1465673	2.55328	3.39015	60.6978	6.65449e-15	2.03358e-13
ENSGALG00000010692	LRP8	8	24742974	24890035	2.5512	2.3866	83.32	6.97884e-20	3.75222e-18
ENSGALG00000000044	WFIKKN1	14	13618722	13621217	2.54775	-1.83035	12.6436	0.000376851	0.00167106
ENSGALG00000038584		20	1125790	1160045	2.54612	-2.16337	5.47613	0.0192779	0.0499213
ENSGALG00000032428		11	8512210	8515232	2.54172	5.3683	266.928	5.30105e-60	6.51461e-57
ENSGALG00000014958	ANKDD1B	Z	23845453	23867229	2.54145	0.430076	33.4091	7.46734e-09	9.0095e-08
ENSGALG00000031735	CD5	5	26067	29496	2.54014	3.74912	19.9395	7.99338e-06	5.27324e-05
ENSGALG00000032301		KQ759533.1	26122	26583	2.53692	-0.265731	10.6145	0.00112207	0.00438156
ENSGALG00000045078		3	17445394	17453766	2.53159	0.65852	33.568	6.88152e-09	8.36725e-08
ENSGALG00000011220	SLC25A29	5	48617965	48625370	2.52963	2.60378	117.525	2.20306e-27	2.51017e-25
ENSGALG00000039894		1	104059709	104068257	2.52548	-2.68816	5.91446	0.0150171	0.0404777
ENSGALG00000028115	SFN	23	1821477	1822271	2.52105	-2.20827	10.0382	0.00153326	0.00570422
ENSGALG00000036678	ETV4	27	3550456	3562778	2.5203	3.78873	157.629	3.72977e-36	8.9126e-34
ENSGALG00000039982	IRF5	1	664415	677898	2.51666	3.00894	36.5204	1.51078e-09	2.06786e-08
ENSGALG00000012732	PHACTR1	2	62437754	62509972	2.51388	-0.76366	31.6894	1.80909e-08	2.02904e-07
ENSGALG00000000558	SLC1A6	28	682646	704983	2.51307	1.29756	16.7112	4.35229e-05	0.000243278
ENSGALG00000017310	XRRA1	1	195866501	195877511	2.51066	-2.6849	5.51476	0.0188567	0.0490667
ENSGALG00000032833		AADN04009657.1	3416	8932	2.50403	-1.51147	12.9869	0.000313678	0.00141984
ENSGALG00000045316		AADN04002388.1	8628	11363	2.50169	-0.869831	19.3539	1.08596e-05	6.94829e-05
ENSGALG00000016261	CYBB	1	113150989	113183645	2.49162	3.81622	42.2914	7.86388e-11	1.33694e-09
ENSGALG00000034021		10	12181298	12187218	2.48744	2.12716	19.6884	9.1152e-06	5.92927e-05
ENSGALG00000000783	PTAFR	23	1546990	1548057	2.48658	2.78987	63.934	1.28656e-15	4.20023e-14
ENSGALG00000003345		27	5282575	5292696	2.4835	3.18351	23.7329	1.10673e-06	8.79505e-06
ENSGALG00000001486	ZAP70	28	1808132	1829433	2.48098	4.71108	67.2476	2.39462e-16	8.56537e-15
ENSGALG00000036824		6	11813371	11905029	2.47885	-0.386073	31.7024	1.79698e-08	2.0194e-07
ENSGALG00000043269		AADN04005791.1	2430	13063	2.47831	-1.87468	13.1746	0.000283775	0.00130399
ENSGALG00000032887	CHIR-B3	AADN04001138.1	12852	14668	2.47731	0.0335944	24.3472	8.04441e-07	6.63893e-06
ENSGALG00000020986		9	5318653	5320744	2.47543	0.44079	12.3344	0.000444684	0.00193495
ENSGALG00000045581		2	445050	446477	2.47405	7.12631	352.363	1.2958e-78	3.1849e-75
ENSGALG00000012457	SSTR3	1	51460659	51465064	2.47153	-2.21271	7.55624	0.00598027	0.0185689
ENSGALG00000035048		12	10906194	10918418	2.46828	-2.23448	9.33644	0.00224641	0.00797003
ENSGALG00000042068		KQ759533.1	19749	24133	2.46686	-0.871704	7.39734	0.00653204	0.0200363
ENSGALG00000021025		20	10210849	10215330	2.46514	1.45393	17.2219	3.32583e-05	0.000191246
ENSGALG00000039287		AADN04012349.1	2381	7292	2.4639	-2.72539	5.68474	0.017113	0.0451926
ENSGALG00000004475		4	1210009	1212138	2.4634	-2.72538	5.74702	0.0165167	0.0438533
ENSGALG00000043921		AADN04019836.1	21	2451	2.46016	-2.72622	5.88262	0.0152911	0.0411388
ENSGALG00000043276		AADN04015762.1	510	3885	2.45904	-2.23257	9.59883	0.00194701	0.00701389
ENSGALG00000021079	RGS19	20	9536176	9549582	2.45745	3.77987	34.2228	4.91505e-09	6.07496e-08
ENSGALG00000040577		AADN04004889.1	6006	7439	2.45631	-1.87962	10.973	0.000924514	0.00369827
ENSGALG00000032565		5	18394812	18401526	2.45142	-2.72882	5.55236	0.0184558	0.0481254
ENSGALG00000004653		6	11916372	11932846	2.44598	0.715637	51.3197	7.84841e-13	1.79325e-11
ENSGALG00000004700	NCF2	8	7638601	7645618	2.44314	3.02215	92.7477	5.94035e-22	4.12112e-20
ENSGALG00000039927		AADN04014061.1	2045	3876	2.44239	-1.61231	9.79434	0.0017505	0.00640796
ENSGALG00000036669		AADN04020451.1	172	2907	2.4419	-2.23615	8.69458	0.00319159	0.0107965
ENSGALG00000032483		AADN04000861.1	6888	18744	2.4395	-1.89467	12.2031	0.000477101	0.00205573
ENSGALG00000020316	IL13RA2	4	2848848	2864846	2.43891	2.05571	59.8009	1.04958e-14	3.12421e-13
ENSGALG00000032701	LY96	2	118468953	118475495	2.43576	3.78216	66.885	2.87812e-16	1.01889e-14
ENSGALG00000033094		28	1848646	1850120	2.42774	0.054498	27.6697	1.43898e-07	1.3641e-06
ENSGALG00000046382		2	952508	962083	2.42578	3.22852	122.915	1.45521e-28	1.85458e-26
ENSGALG00000044672		AADN04002278.1	8013	10078	2.41807	-1.16835	14.6847	0.000127077	0.000630437
ENSGALG00000008669	CD28	7	13495614	13507829	2.41706	2.69119	40.6442	1.82629e-10	2.91478e-09
ENSGALG00000027786	SOCS3	18	9931036	9933083	2.41676	6.24475	15.8856	6.72878e-05	0.000359418
ENSGALG00000033234	JAK3	28	3339736	3346314	2.41622	4.75568	35.4613	2.60175e-09	3.39115e-08
ENSGALG00000010926	SPP1	4	45974555	45977750	2.41241	2.51285	18.7147	1.51811e-05	9.41228e-05
ENSGALG00000016569	FANCB	1	122344605	122359048	2.40627	2.16177	86.4479	1.43469e-20	8.36742e-19
ENSGALG00000036255	WNT7B	1	70844240	70935921	2.40494	-1.59101	8.00251	0.00467126	0.0150786
ENSGALG00000029356		KQ759595.1	6	15964	2.40405	-2.27153	7.91232	0.00490993	0.0157163
ENSGALG00000014754		1	78077450	78225862	2.39506	4.99759	24.8199	6.29439e-07	5.29819e-06
ENSGALG00000045445		AADN04001186.1	11979	14595	2.39471	-0.945627	14.6876	0.000126875	0.00062962
ENSGALG00000030653		15	7983153	7983467	2.39026	3.25482	11.9795	0.000537898	0.00228507
ENSGALG00000015126	TRPM3	Z	35080942	35338893	2.38767	-1.20338	17.2319	3.3083e-05	0.000190302
ENSGALG00000004146	RIMS4	20	5424273	5467530	2.38304	-0.904762	16.3348	5.30805e-05	0.000290751
ENSGALG00000046163		AADN04003708.1	11941	13914	2.3827	-2.21335	5.83311	0.0157273	0.042056
ENSGALG00000029833		23	2068554	2070983	2.38172	2.33701	73.2305	1.15361e-17	4.73696e-16
ENSGALG00000010323	BATF	5	38322143	38331207	2.37732	3.34928	50.3591	1.28038e-12	2.85349e-11
ENSGALG00000002744	PCDH15	6	6330204	6628545	2.37671	-0.411754	20.8381	4.99788e-06	3.43131e-05
ENSGALG00000011646	PLD4	5	51870921	51883477	2.37417	3.33935	16.983	3.77164e-05	0.000214374
ENSGALG00000016986	LCP1	1	168016257	168044872	2.36748	8.59773	96.1688	1.05493e-22	7.82333e-21
ENSGALG00000016852	TNFSF13B	1	140144843	140158209	2.35999	3.96796	31.9558	1.57723e-08	1.78881e-07
ENSGALG00000033466		5	45457903	45466111	2.35984	2.19034	52.339	4.67019e-13	1.0947e-11
ENSGALG00000028284	PTX3	9	22816706	22822292	2.35846	0.552863	19.9072	8.12917e-06	5.34642e-05
ENSGALG00000038141	NCF4	1	51610637	51620775	2.35585	3.19859	21.769	3.07521e-06	2.20546e-05
ENSGALG00000013177	BCAT1	1	65432216	65472333	2.34575	3.30066	83.4237	6.62244e-20	3.57176e-18
ENSGALG00000001412	SEMA7A	10	2464702	2487049	2.34018	6.12237	147.459	6.22887e-34	1.21782e-31
ENSGALG00000026995	RHOG	1	194763293	194763868	2.33957	4.37465	94.8195	2.08557e-22	1.49509e-20
ENSGALG00000037616		6	25990776	25994887	2.33608	-2.31117	7.78287	0.00527439	0.016672
ENSGALG00000014962	CALHM6	3	64018364	64020812	2.32488	1.38178	45.7145	1.36808e-11	2.62114e-10
ENSGALG00000046524		AADN04020224.1	21	2851	2.31411	3.23504	14.0088	0.000181961	0.000870127
ENSGALG00000034976	CHIR-AB3	AADN04002943.1	6399	13958	2.31336	-0.499183	19.8071	8.56621e-06	5.59748e-05
ENSGALG00000043355	CELSR1	1	15740825	15899595	2.31141	2.13828	82.7061	9.52092e-20	5.05578e-18
ENSGALG00000003016	MASP2	21	4069606	4082988	2.31132	-0.905897	21.9631	2.7794e-06	2.01346e-05
ENSGALG00000029669	C1QC	21	6086545	6088226	2.30774	5.63048	180.082	4.65146e-41	2.16293e-38
ENSGALG00000001149	ADGRG5	11	589250	592073	2.30418	2.52026	46.8416	7.69628e-12	1.5308e-10
ENSGALG00000038779		5	18209109	18214138	2.30404	-2.30914	6.83395	0.00894411	0.026197
ENSGALG00000028018	RAB38	1	188343867	188364092	2.30161	-1.98503	8.02582	0.0046115	0.0149053
ENSGALG00000032545	NKX6-1	4	47115931	47116966	2.2982	-1.69666	12.9322	0.000322978	0.00145429
ENSGALG00000037740	QRFPR	4	54427478	54447160	2.29813	-0.42104	26.218	3.04967e-07	2.70741e-06
ENSGALG00000011419	DUSP4	4	49691811	49696013	2.29786	3.707	152.717	4.41684e-35	9.49896e-33
ENSGALG00000027090		4	86477615	86486827	2.29211	2.23576	65.7799	5.04193e-16	1.72458e-14
ENSGALG00000036395		27	181409	221892	2.2912	5.47699	22.7253	1.8689e-06	1.40168e-05
ENSGALG00000005957	SLC6A14	4	3062274	3075508	2.29102	5.45094	14.9235	0.000111961	0.000563735
ENSGALG00000041129	TMEM173	13	973493	976440	2.28953	6.36379	482.982	4.79583e-107	2.0628e-103
ENSGALG00000037307		15	10823006	10828297	2.28827	0.867012	48.0634	4.1266e-12	8.55399e-11
ENSGALG00000044380		KQ759640.1	466	2899	2.28773	-1.98008	9.74665	0.0017965	0.00655403
ENSGALG00000040313		27	5150365	5152694	2.28643	-0.457531	11.4874	0.000700715	0.00289872
ENSGALG00000045515		2	373417	374786	2.28264	-2.34064	7.62271	0.00576378	0.0179925
ENSGALG00000040136	PSTPIP2	Z	2160926	2175063	2.28148	3.28303	64.8446	8.10431e-16	2.69699e-14
ENSGALG00000043734	LIPG	Z	1062374	1068322	2.27877	5.49927	94.5577	2.38054e-22	1.69947e-20
ENSGALG00000004111	GPR174	4	1468241	1474098	2.27744	4.03463	42.9797	5.53105e-11	9.66109e-10
ENSGALG00000037064		1	112635818	112641759	2.27532	-0.333512	13.9126	0.000191506	0.000912196
ENSGALG00000043381		2	44146929	44151846	2.2735	-1.30322	14.6997	0.000126069	0.000625979
ENSGALG00000000466	LCK	23	5140463	5158527	2.26876	4.68597	44.2754	2.85285e-11	5.2272e-10
ENSGALG00000044720		4	86406418	86408174	2.26093	-1.47032	11.3004	0.000774885	0.00316747
ENSGALG00000045173		4	83783694	83796470	2.25986	1.19411	25.3201	4.85613e-07	4.14638e-06
ENSGALG00000032578		27	597276	669992	2.25599	-2.34651	5.61305	0.0178272	0.0467492
ENSGALG00000026098	IL8	4	51283110	51286274	2.2539	-1.11791	19.55	9.80024e-06	6.31747e-05
ENSGALG00000036127		AADN04007026.1	2910	5379	2.25261	-0.547175	17.145	3.4632e-05	0.000198086
ENSGALG00000035505	AOAH	2	46830837	46896210	2.25221	1.60829	72.2088	1.93588e-17	7.72782e-16
ENSGALG00000046379		1	12724257	12735670	2.25045	1.2643	29.7013	5.04017e-08	5.25552e-07
ENSGALG00000044490		AADN04000989.1	19719	21333	2.24721	-0.362836	17.4918	2.88548e-05	0.000168173
ENSGALG00000043681	DAPP1	4	60487514	60509520	2.24562	3.99951	19.294	1.12057e-05	7.12998e-05
ENSGALG00000041452		2	90506056	90515226	2.24526	3.17878	16.2546	5.53756e-05	0.000301594
ENSGALG00000043448	ABLIM2	4	81244337	81342994	2.24305	3.85655	83.5866	6.09849e-20	3.30992e-18
ENSGALG00000040971	EGR2	6	8083266	8085712	2.24256	0.712888	35.3013	2.82443e-09	3.65921e-08
ENSGALG00000010801	TMEM61	8	25348716	25353446	2.24132	0.804928	39.4673	3.33604e-10	5.11556e-09
ENSGALG00000037929	BIN2	33	1556563	1565854	2.24118	3.9977	57.5941	3.22191e-14	8.90228e-13
ENSGALG00000035451		AADN04002383.1	8975	11249	2.24076	-2.00967	8.80561	0.00300306	0.0102637
ENSGALG00000013409		23	2071712	2075561	2.23969	-2.37008	7.5221	0.00609467	0.0188833
ENSGALG00000027897	DTX1	15	11253787	11259586	2.23875	0.0653486	8.33891	0.00388049	0.0128335
ENSGALG00000044096		4	86358242	86359344	2.23646	-0.864404	19.9382	7.99847e-06	5.27457e-05
ENSGALG00000039084	EVI2A	19	9048010	9051562	2.23497	3.71865	19.3324	1.09827e-05	7.01501e-05
ENSGALG00000005094	GRAP	14	5192894	5196760	2.23485	4.89179	18.3334	1.85423e-05	0.000112927
ENSGALG00000003196	RNASE6	6	9290894	9300707	2.23428	4.31533	97.7813	4.67234e-23	3.55698e-21
ENSGALG00000024122	TNFRSF13B	14	4680386	4683518	2.23166	-0.139966	7.91072	0.00491426	0.0157273
ENSGALG00000045786		4	86447993	86449875	2.23116	-0.29355	26.66	2.42587e-07	2.18978e-06
ENSGALG00000026805	RF00581	20	6657731	6657822	2.23087	-2.36736	7.47019	0.00627289	0.0193518
ENSGALG00000007651	STAT1	7	7920234	7940268	2.22388	9.42685	176.342	3.04951e-40	1.24921e-37
ENSGALG00000015362	TRAT1	1	87665838	87671223	2.22362	2.62266	20.0087	7.70912e-06	5.10332e-05
ENSGALG00000045266		AADN04004049.1	1546	10173	2.21578	-2.02026	5.78375	0.016175	0.0430859
ENSGALG00000003980	IQCA1	7	5085191	5163120	2.21556	-1.83908	7.34125	0.00673899	0.0205721
ENSGALG00000001894		21	2563200	2570115	2.21539	3.41365	41.483	1.18903e-10	1.97083e-09
ENSGALG00000034294	ATP6V0D2	2	123562671	123580456	2.20802	-1.52369	9.77457	0.00176943	0.00646759
ENSGALG00000000529	LIMD2	27	2950471	2960895	2.20001	5.68632	31.7782	1.72823e-08	1.95106e-07
ENSGALG00000014713	DDX4	Z	16929446	16961054	2.19626	2.35838	46.3776	9.7526e-12	1.91545e-10
ENSGALG00000002329	CCL1	19	4765354	4766571	2.19606	3.95506	136.839	1.30791e-31	2.12288e-29
ENSGALG00000044485	F2RL3	28	4271865	4272893	2.19525	1.34273	63.7021	1.44729e-15	4.69822e-14
ENSGALG00000025778	SIRPA	20	10002668	10007876	2.18456	1.24761	52.6356	4.01535e-13	9.47656e-12
ENSGALG00000038328	ANKRD33B	2	78418694	78456518	2.18342	-1.16845	9.37307	0.00220197	0.00783068
ENSGALG00000035825		28	4053608	4057358	2.18285	3.0686	47.2535	6.23746e-12	1.26817e-10
ENSGALG00000037802	RAB11B	25	825756	827508	2.17967	0.309471	43.3064	4.6806e-11	8.3106e-10
ENSGALG00000015691	SMC2	Z	66464325	66488192	2.17856	7.13447	49.8776	1.63643e-12	3.58204e-11
ENSGALG00000004129	SPP2	7	5611450	5619226	2.17562	-2.38021	5.5803	0.0181636	0.0475094
ENSGALG00000006785	IRF1	13	16977371	16983282	2.17463	9.03018	291.169	2.76551e-65	5.94758e-62
ENSGALG00000044623		6	31396366	31405410	2.17375	-0.523469	25.2787	4.96162e-07	4.22388e-06
ENSGALG00000032626		11	8516741	8520318	2.17309	4.69411	191.904	1.22104e-43	6.56498e-41
ENSGALG00000038752		12	6939394	6948279	2.17272	-1.79811	11.5459	0.000678983	0.00281695
ENSGALG00000045813		AADN04001788.1	17749	19784	2.1712	-1.36951	13.4296	0.00024768	0.00115233
ENSGALG00000037943	PRKCB	14	6697241	6772052	2.17051	4.72436	46.9564	7.25822e-12	1.4487e-10
ENSGALG00000013085	PTPRO	1	62813644	62962492	2.16755	0.35206	7.67886	0.00558714	0.0175063
ENSGALG00000012545	CYTIP	7	36407493	36416220	2.16353	4.61015	40.5523	1.91422e-10	3.04946e-09
ENSGALG00000015712	SLBP	4	84514573	84521325	2.1606	5.13515	205.401	1.38442e-46	8.50676e-44
ENSGALG00000039264	SLA	2	141942883	141963481	2.15615	4.41432	31.3793	2.12231e-08	2.35273e-07
ENSGALG00000045081		16	414005	416008	2.1547	-1.57155	10.2681	0.00135349	0.00513719
ENSGALG00000011446	TNFAIP2	5	50222277	50231944	2.15185	5.04291	153.374	3.17422e-35	7.00161e-33
ENSGALG00000012830	IRF4	2	66654456	66724634	2.14232	3.81082	34.6563	3.93373e-09	4.95097e-08
ENSGALG00000014508	CD38	4	77172736	77193248	2.14087	5.4773	35.4054	2.67744e-09	3.48452e-08
ENSGALG00000028988	ART7C	1	194205316	194206557	2.13864	-0.3152	21.2584	4.01358e-06	2.81392e-05
ENSGALG00000044409		AADN04018878.1	47	2869	2.1363	-2.0867	8.9842	0.00272324	0.00943673
ENSGALG00000029504		24	4298240	4300790	2.1273	0.281012	27.0157	2.01815e-07	1.8568e-06
ENSGALG00000011668	IL8L1	4	51270481	51273558	2.12634	1.7985	11.1183	0.000854818	0.00345319
ENSGALG00000004860	RASD1	14	4811826	4813672	2.12215	6.22986	18.5415	1.66246e-05	0.000102482
ENSGALG00000019061		1	182507123	182513346	2.12176	0.718819	10.2273	0.00138377	0.00523016
ENSGALG00000020331		4	1454230	1455201	2.12155	3.21412	37.5086	9.10131e-10	1.29198e-08
ENSGALG00000046188	CDC20B	Z	16675085	16704790	2.12134	-2.43841	5.76583	0.0163408	0.0434534
ENSGALG00000038720		3	66037668	66043648	2.12032	0.0869714	23.058	1.57186e-06	1.20248e-05
ENSGALG00000012076	TIFA	4	57543611	57548315	2.11753	1.05137	28.5923	8.93376e-08	8.87444e-07
ENSGALG00000001231	SAMHD1	20	632272	658022	2.11493	8.1205	239.293	5.60919e-54	5.36145e-51
ENSGALG00000035756		11	3784727	3897224	2.11481	-1.38608	13.1446	0.000288347	0.00132012
ENSGALG00000029566		5	16838668	16841925	2.11273	-0.5562	15.2307	9.5146e-05	0.000487779
ENSGALG00000021128	FSCN1	14	4206721	4212949	2.11205	4.38989	113.875	1.38773e-26	1.47382e-24
ENSGALG00000022901		3	87198999	87201427	2.11108	-1.82966	10.2135	0.00139415	0.00526246
ENSGALG00000008759	LAMP3	9	16420968	16432613	2.10906	3.79259	30.7677	2.90844e-08	3.13336e-07
ENSGALG00000004771	C1QB	21	6083120	6085216	2.10694	5.98536	233.97	8.12099e-53	6.65341e-50
ENSGALG00000008811	SLC1A4	3	9933075	9956187	2.10543	4.36072	71.3652	2.96857e-17	1.16875e-15
ENSGALG00000039198		33	1538347	1549602	2.10026	-0.584866	18.5599	1.64644e-05	0.00010153
ENSGALG00000012056		1	50333673	50345718	2.0947	4.10031	23.4648	1.27222e-06	9.97936e-06
ENSGALG00000035357		27	840556	841041	2.09302	-1.39541	10.0183	0.00154992	0.00575947
ENSGALG00000009864	TRAF5	3	22293470	22309604	2.08976	5.1255	32.3075	1.31606e-08	1.51356e-07
ENSGALG00000040549	HTR7	6	19598465	19620215	2.08389	3.54203	88.3363	5.52205e-21	3.38103e-19
ENSGALG00000045478		5	50257564	50266848	2.0829	1.96797	32.9042	9.68126e-09	1.14008e-07
ENSGALG00000038416		6	19920004	19948245	2.08063	0.765873	41.1854	1.38455e-10	2.26653e-09
ENSGALG00000013751		3	52394230	52396956	2.08019	-2.09481	6.76925	0.00927421	0.0270171
ENSGALG00000039609		15	6586385	6588389	2.07532	4.0142	35.0213	3.26122e-09	4.18499e-08
ENSGALG00000029329	POU3F4	4	9103122	9104464	2.07413	-2.1213	7.25034	0.00708875	0.0214873
ENSGALG00000010961	IGF2BP3	2	31211304	31319341	2.06653	4.68488	104.302	1.73699e-24	1.53256e-22
ENSGALG00000011733	CCR2	2	42849468	42850532	2.06638	3.98128	105.21	1.09832e-24	9.84198e-23
ENSGALG00000031013	DHDH	AADN04000777.1	34106	38591	2.0634	3.6952	75.279	4.08692e-18	1.76229e-16
ENSGALG00000037675	COL14A1	2	136894050	137014125	2.06067	2.0351	38.3772	5.83085e-10	8.58903e-09
ENSGALG00000035589		19	9052619	9055126	2.05693	2.47363	28.5821	8.98071e-08	8.91079e-07
ENSGALG00000045053		16	427455	428690	2.05589	0.432505	20.8349	5.00633e-06	3.43574e-05
ENSGALG00000007381	SERPING1	5	16999644	17004311	2.05488	7.38885	159.761	1.27622e-36	3.22903e-34
ENSGALG00000007168		12	11946151	11967925	2.05395	-2.47919	5.57393	0.0182298	0.0476519
ENSGALG00000016609	CENPO	3	105902929	105909634	2.05347	3.73427	128.11	1.06188e-29	1.49751e-27
ENSGALG00000003137	RFLNA	15	4781351	4792186	2.0532	2.2315	30.1542	3.99024e-08	4.20921e-07
ENSGALG00000011734	CCR8L	2	42869123	42870256	2.05049	-1.31336	6.93072	0.00847275	0.0250298
ENSGALG00000035249		AADN04001257.1	12610	16365	2.04979	-1.10213	12.6913	0.000367355	0.0016319
ENSGALG00000015902	CD8B	4	86469040	86474132	2.04805	3.16375	15.5594	7.9955e-05	0.000418378
ENSGALG00000002570		13	1936311	1938756	2.04557	1.77322	23.052	1.57674e-06	1.20515e-05
ENSGALG00000020322		4	2205011	2213061	2.04364	3.05077	98.1493	3.88003e-23	2.96693e-21
ENSGALG00000027587	LRG1	28	2571688	2572773	2.04198	1.52138	33.9725	5.58958e-09	6.8545e-08
ENSGALG00000009737	TAC1	2	24673037	24679155	2.04002	4.02394	41.624	1.10629e-10	1.84257e-09
ENSGALG00000034982	CYP11A1	10	2491141	2495357	2.0363	-0.355738	26.6458	2.44382e-07	2.20251e-06
ENSGALG00000006325		12	10728708	10770062	2.0337	3.08262	84.2292	4.40616e-20	2.43755e-18
ENSGALG00000045096	NPW	14	6264051	6265653	2.03206	0.0526799	10.5111	0.00118659	0.00459081
ENSGALG00000044755		4	86320060	86321651	2.02741	-1.6811	10.6471	0.00110243	0.00431567
ENSGALG00000031100	CHIR-A2	AADN04001512.1	12541	23130	2.0269	-1.87163	8.75192	0.00309276	0.0105139
ENSGALG00000032820		AADN04009644.1	5336	6768	2.02661	-0.332382	10.8361	0.000995408	0.00395337
ENSGALG00000006229		25	1267434	1272776	2.02403	5.13356	19.8609	8.32859e-06	5.47339e-05
ENSGALG00000026192	ST8SIA4	Z	50645750	50700107	2.02158	3.38524	86.515	1.3868e-20	8.1536e-19
ENSGALG00000013086	IKZF1	2	80928032	80986405	2.01692	4.66402	27.9002	1.27733e-07	1.22228e-06
ENSGALG00000040256	RIMS2	2	130153028	130517067	2.01671	1.8284	40.4943	1.97191e-10	3.13265e-09
ENSGALG00000042266	PHYHD1	17	5857678	5863488	2.01659	2.81574	112.899	2.27091e-26	2.35367e-24
ENSGALG00000040463	CABP7	15	11109163	11113245	2.01331	-0.889783	19.9956	7.76201e-06	5.13438e-05
ENSGALG00000005011		10	10370152	10372201	2.012	2.02853	60.6633	6.77214e-15	2.06221e-13
ENSGALG00000009095	LHCGR	3	7621411	7640925	2.01184	-1.64956	10.462	0.00121857	0.00469764
ENSGALG00000040557	TFEC	1	25289169	25351175	2.01181	1.33662	20.8952	4.8511e-06	3.33853e-05
ENSGALG00000039682	HCLS1	1	70097	82102	2.01109	5.02092	87.2786	9.42637e-21	5.63127e-19
ENSGALG00000027961	PCASP2	28	965935	973742	2.01041	4.9018	12.9853	0.000313944	0.00142067
ENSGALG00000043986		1	153734226	153741331	2.00969	-2.15016	7.13766	0.00754816	0.0227277
ENSGALG00000027716		5	12488069	12489867	2.0093	2.65724	9.04299	0.00263705	0.00918057
ENSGALG00000011488	CMTM7	2	40542630	40570356	2.00911	4.98457	37.2625	1.0325e-09	1.45013e-08
ENSGALG00000006482	FAH	10	12567078	12577916	2.00659	-0.147244	19.5478	9.81147e-06	6.32233e-05
ENSGALG00000002786	PSTPIP1	10	3074081	3118760	2.00648	3.64803	65.0224	7.40501e-16	2.48834e-14
ENSGALG00000029140	CRABP2	25	1448613	1451273	2.00639	0.401184	24.1523	8.90118e-07	7.26149e-06
ENSGALG00000004116	TRPM8	7	5574232	5604112	2.00486	-0.891697	12.9242	0.000324357	0.00146011
ENSGALG00000044576		13	8589162	8592265	2.00404	2.06672	13.3356	0.00026042	0.00120574
ENSGALG00000011735	XCR1	2	42896266	42897273	2.00264	2.82332	28.2471	1.06773e-07	1.04377e-06
ENSGALG00000039206	ARID5A	22	2802815	2806073	2.00015	4.06973	103.435	2.69014e-24	2.31419e-22
ENSGALG00000013481	IKZF3	27	4678352	4696420	1.99956	3.63368	42.2726	7.93991e-11	1.34853e-09
ENSGALG00000011738	ARHGDIB	1	48011198	48019515	1.99857	5.5698	75.0795	4.52126e-18	1.93503e-16
ENSGALG00000002583	PIK3CD	21	3417403	3489188	1.99751	6.05218	51.3745	7.63246e-13	1.74855e-11
ENSGALG00000034649	TOX3	11	5324989	5446431	1.9975	2.59429	74.3951	6.39482e-18	2.69004e-16
ENSGALG00000037437	EGR3	AADN04000931.1	9737	13063	1.99492	2.25327	38.543	5.356e-10	7.95082e-09
ENSGALG00000041689		3	9930908	9931836	1.99336	-2.15229	6.65596	0.00988249	0.028389
ENSGALG00000031373	PADIL	21	150867	156826	1.9877	1.90603	36.4699	1.5504e-09	2.1204e-08
ENSGALG00000029502	CLIC2	4	1837445	1842295	1.98467	6.43471	75.225	4.20017e-18	1.8066e-16
ENSGALG00000037645		AADN04014261.1	79	4548	1.98265	1.09157	27.2183	1.81729e-07	1.68735e-06
ENSGALG00000000504	ETV7	26	1529164	1533184	1.98236	3.94956	97.5776	5.17862e-23	3.92503e-21
ENSGALG00000037166		AADN04000612.1	87266	89720	1.98031	1.22029	45.7334	1.35489e-11	2.59877e-10
ENSGALG00000044233		AADN04001067.1	7540	9472	1.97737	-1.67799	7.6813	0.0055796	0.017489
ENSGALG00000027365	HIVEP3	23	863801	918759	1.97726	4.31984	80.2316	3.33005e-19	1.66551e-17
ENSGALG00000005572	NOXO1	14	6193969	6197292	1.9757	5.10266	6.76554	0.00929347	0.0270594
ENSGALG00000008166	TLR15	3	3021314	3024977	1.9731	1.68713	32.7345	1.05644e-08	1.23899e-07
ENSGALG00000000791		26	2383708	2389921	1.97228	4.35798	77.7173	1.18895e-18	5.54359e-17
ENSGALG00000036503		KQ759643.1	4848	11207	1.97201	-0.838251	6.30326	0.0120516	0.0335678
ENSGALG00000029842	SLCO5A1	2	116787853	116850398	1.96899	-1.16862	11.658	0.000639286	0.00267094
ENSGALG00000032967		AADN04007379.1	3591	7682	1.96626	-1.18924	13.5991	0.000226292	0.0010597
ENSGALG00000045767		4	86419315	86421150	1.96566	-1.67661	7.9815	0.00472577	0.0152314
ENSGALG00000041240		AADN04000908.1	10493	11068	1.96523	-1.8743	5.58647	0.0180998	0.0473766
ENSGALG00000029940	IL1B	22	4616890	4618940	1.96239	0.367622	31.2047	2.32204e-08	2.55439e-07
ENSGALG00000032326		14	5772749	5864960	1.96184	-0.73523	9.48478	0.00207183	0.00742468
ENSGALG00000009479		2	22939327	22944066	1.96057	4.60289	39.2729	3.68514e-10	5.60096e-09
ENSGALG00000043064	EXFABP	17	992193	995196	1.95378	4.02532	7.78629	0.00526441	0.0166527
ENSGALG00000045545		4	86425887	86427721	1.94804	-1.33272	9.09366	0.00256497	0.00895975
ENSGALG00000032040		9	10685845	10687118	1.94566	2.51054	13.4418	0.000246083	0.00114521
ENSGALG00000008127	SPI1	5	22949194	22970222	1.94446	5.81072	31.6038	1.89062e-08	2.10947e-07
ENSGALG00000014717	ANKRD55	Z	17092372	17142605	1.94397	-2.19945	5.80249	0.0160035	0.0426619
ENSGALG00000040561	GPR171	9	23665062	23668072	1.94288	4.47067	44.2588	2.8771e-11	5.25484e-10
ENSGALG00000039146	CCR4	2	44567230	44568383	1.94232	0.797799	22.2054	2.4499e-06	1.79409e-05
ENSGALG00000032155		27	1543195	1557476	1.9399	4.40114	43.1185	5.15215e-11	9.06367e-10
ENSGALG00000036801		AADN04012069.1	2666	4094	1.93961	-1.0177	11.6934	0.000627217	0.00262689
ENSGALG00000038069	CCR8	2	44531020	44534335	1.93816	2.66517	32.6484	1.10432e-08	1.28988e-07
ENSGALG00000014603	C1S	1	77379603	77388708	1.93667	7.28069	268.497	2.41212e-60	3.45838e-57
ENSGALG00000006152		20	9988019	9990550	1.93568	1.68893	44.2056	2.95632e-11	5.38808e-10
ENSGALG00000014801	NDC80	2	101458366	101477125	1.93331	4.89702	165.047	8.93385e-38	2.60454e-35
ENSGALG00000004958	BTK	4	2042911	2053843	1.92855	4.94656	40.3748	2.09623e-10	3.31181e-09
ENSGALG00000012456	RAC2	1	51448385	51457486	1.92819	6.685	40.7323	1.74574e-10	2.80705e-09
ENSGALG00000038559	CD8A	4	86242515	86353778	1.92778	4.22195	18.315	1.87229e-05	0.000113906
ENSGALG00000002314	CDHR1	6	3035224	3068706	1.92385	-0.357692	6.47175	0.0109603	0.0309523
ENSGALG00000032588	ARPC1B	14	4384127	4390002	1.92315	7.22897	95.95	1.17823e-22	8.66302e-21
ENSGALG00000005644	MYO1G	2	4075462	4084282	1.92312	5.33772	30.9204	2.68829e-08	2.92179e-07
ENSGALG00000015090	PLIN2	Z	33603989	33617153	1.92291	7.94591	28.5433	9.16273e-08	9.07047e-07
ENSGALG00000032260	IL10RA	24	5401364	5405122	1.92229	3.2198	74.268	6.81991e-18	2.84108e-16
ENSGALG00000030905		Z	43435397	43441708	1.9219	0.960828	33.8949	5.81699e-09	7.12322e-08
ENSGALG00000033339	FIGNL2	33	70186	72339	1.92081	0.971258	21.2079	4.12059e-06	2.87839e-05
ENSGALG00000015183		2	106851537	106876449	1.91638	3.57263	29.1272	6.77796e-08	6.88805e-07
ENSGALG00000026033	SYT2	26	667242	671098	1.91586	-1.95447	6.90101	0.00861469	0.0253664
ENSGALG00000023526		20	11051160	11053295	1.91484	1.15929	32.1475	1.42902e-08	1.63256e-07
ENSGALG00000012281	PLA2G6	1	51014060	51031978	1.91431	5.76536	270.764	7.73218e-61	1.20938e-57
ENSGALG00000035386	NCKAP1L	AADN04001865.1	885	11808	1.91236	4.97532	56.1956	6.56081e-14	1.7366e-12
ENSGALG00000009594	RARRES1	9	22539912	22550592	1.91006	8.25991	43.9461	3.37549e-11	6.11963e-10
ENSGALG00000009904	IL22	1	35101235	35103693	1.90755	0.791576	7.93491	0.00484901	0.0155503
ENSGALG00000008735	BFSP1	3	11489065	11507709	1.90456	2.23434	20.8546	4.95494e-06	3.40454e-05
ENSGALG00000042375		AADN04003154.1	9058	17721	1.90431	-0.0211006	21.825	2.98687e-06	2.14389e-05
ENSGALG00000014668	MCTP1	Z	57623925	57794587	1.89991	2.85792	75.5244	3.60927e-18	1.57209e-16
ENSGALG00000004916	DRC3	14	5000566	5014849	1.89966	-1.39265	8.78591	0.00303566	0.0103608
ENSGALG00000001583	TRAF1	17	8783105	8792615	1.89882	3.44547	32.458	1.21797e-08	1.40923e-07
ENSGALG00000028863		1	97304380	97306013	1.89857	-1.76815	7.51003	0.00613563	0.0189931
ENSGALG00000034970	PRKCQ	1	3665779	3701334	1.88974	4.39744	30.7645	2.91319e-08	3.13651e-07
ENSGALG00000003792	FYB	Z	12272092	12333739	1.88875	5.79357	76.2568	2.49068e-18	1.12769e-16
ENSGALG00000028536	MPEG1	5	16906936	16909098	1.88801	7.04074	108.587	1.99845e-25	1.9268e-23
ENSGALG00000027093	TLR1B	4	69951720	69957151	1.87965	3.71914	46.1159	1.11458e-11	2.17173e-10
ENSGALG00000012479	RBM43	7	35286750	35289822	1.87948	2.14936	67.9877	1.6452e-16	5.9591e-15
ENSGALG00000004028		20	5308806	5314214	1.87894	-2.23136	5.63361	0.0176193	0.0462809
ENSGALG00000033898		AADN04005097.1	21	8444	1.87877	5.86043	45.3624	1.63752e-11	3.09259e-10
ENSGALG00000044569		16	627628	629121	1.87836	0.510587	17.4111	3.01059e-05	0.00017446
ENSGALG00000006388	IL16	10	12108394	12149216	1.87711	4.99784	36.8294	1.28928e-09	1.786e-08
ENSGALG00000004358		14	3368681	3375746	1.87687	-1.57023	10.6009	0.00113035	0.00440789
ENSGALG00000014268	CHRNA9	4	69390132	69394616	1.87029	-2.2412	6.23887	0.0124976	0.0346027
ENSGALG00000021442	CARMIL2	11	1199475	1217413	1.86945	3.4094	16.5359	4.77368e-05	0.000263833
ENSGALG00000040397	HAUS1	Z	2139216	2148165	1.86898	3.08642	37.0539	1.1491e-09	1.60083e-08
ENSGALG00000006110	PLK1	14	6936437	6941976	1.86244	5.53679	192.925	7.31095e-44	4.05758e-41
ENSGALG00000028424	GJB3	23	4466717	4467490	1.86152	-1.02456	11.2919	0.000778454	0.00317904
ENSGALG00000003857	ITK	13	11417545	11445164	1.85807	3.639	25.7359	3.91476e-07	3.39141e-06
ENSGALG00000014203	PARVG	1	69243499	69258876	1.85545	4.07095	25.6426	4.10863e-07	3.53976e-06
ENSGALG00000002080	DOCK2	13	3962515	4122445	1.85269	5.58205	26.7055	2.3695e-07	2.14791e-06
ENSGALG00000011225	SLC25A47	5	48638645	48642763	1.8512	1.35881	37.0518	1.15035e-09	1.60127e-08
ENSGALG00000038857		AADN04003692.1	1525	10815	1.84955	-0.78201	16.5881	4.64423e-05	0.000257672
ENSGALG00000005806	KIF24	Z	7583409	7608241	1.84714	2.46599	35.2812	2.85376e-09	3.69443e-08
ENSGALG00000001571	MYO1F	28	1741275	1754399	1.8444	6.25038	113.773	1.46085e-26	1.54196e-24
ENSGALG00000015192		28	3241767	3243886	1.84126	0.20961	19.367	1.07857e-05	6.90355e-05
ENSGALG00000005589	SYNGR3	14	6216940	6236474	1.83857	5.70878	19.7835	8.67283e-06	5.6607e-05
ENSGALG00000020210	CENPU	4	39752033	39762452	1.83781	2.9435	81.4864	1.76473e-19	9.11776e-18
ENSGALG00000013568	NR4A3	2	89674440	89694916	1.83616	2.34249	39.827	2.77476e-10	4.30087e-09
ENSGALG00000010623	ORC1	8	24455444	24470668	1.83549	3.66015	121.481	2.99821e-28	3.60728e-26
ENSGALG00000041611		23	203466	205360	1.83497	6.60806	22.2658	2.374e-06	1.74252e-05
ENSGALG00000006602	SYT8	5	14108059	14112076	1.83078	-1.12422	10.4389	0.00123391	0.00474823
ENSGALG00000038510		AADN04013914.1	3806	6369	1.83013	-2.02911	7.26637	0.00702575	0.0213264
ENSGALG00000005052		4	2125520	2126533	1.82835	1.6403	32.4208	1.24151e-08	1.43357e-07
ENSGALG00000030371		AADN04000612.1	20949	22737	1.82792	-2.27658	5.47365	0.0193053	0.0499771
ENSGALG00000003584	KPNA2	18	7053034	7058678	1.82667	6.72737	174.193	8.98544e-40	3.36075e-37
ENSGALG00000032658		27	1556706	1562390	1.82558	5.38221	39.3224	3.59291e-10	5.48988e-09
ENSGALG00000004336	INPPL1	4	1242567	1251009	1.82521	4.78681	27.7534	1.37807e-07	1.31356e-06
ENSGALG00000028047	RHOV	5	24279824	24283801	1.82498	0.774889	30.9061	2.70819e-08	2.936e-07
ENSGALG00000035691		AADN04007092.1	4529	5955	1.82195	-1.3032	6.86898	0.00877048	0.025759
ENSGALG00000005809	SEPT2	9	4978267	4990311	1.81834	5.67775	66.8612	2.91314e-16	1.02917e-14
ENSGALG00000035325	PMAIP1	Z	9445622	9446599	1.81736	2.89296	91.0411	1.40721e-21	9.24085e-20
ENSGALG00000034344	MTHFD2	22	2886809	2893328	1.81602	4.3779	121.899	2.42853e-28	2.94246e-26
ENSGALG00000032469	ARHGAP45	28	2945031	2960340	1.8145	6.27812	29.4792	5.6521e-08	5.85809e-07
ENSGALG00000045290		16	382892	463437	1.81421	-1.80584	6.87601	0.00873606	0.0256754
ENSGALG00000027777	CNN2	28	2939717	2944158	1.81279	5.48726	69.8228	6.48786e-17	2.45326e-15
ENSGALG00000035856	CD48	25	1283095	1284656	1.81225	6.31306	41.632	1.10178e-10	1.83683e-09
ENSGALG00000028497	gga-mir-6664	20	640878	640987	1.8094	-1.61483	9.6968	0.00184589	0.00669729
ENSGALG00000022750	GPR18	1	144625392	144630634	1.8078	3.9926	49.4385	2.04688e-12	4.42976e-11
ENSGALG00000032535		AADN04001299.1	1434	18778	1.80539	-2.26712	5.58014	0.0181653	0.0475094
ENSGALG00000002908	TRAIP	12	2527220	2545564	1.80183	3.62332	68.5136	1.26008e-16	4.60291e-15
ENSGALG00000003922	TOP2A	27	4838538	4857184	1.80089	6.79041	174.366	8.23684e-40	3.14922e-37
ENSGALG00000043688		13	8592131	8600567	1.8004	4.31441	10.6669	0.00109069	0.00427456
ENSGALG00000029992	SMIM18	4	34979282	34983004	1.80028	-0.529343	18.6327	1.58477e-05	9.79028e-05
ENSGALG00000042544		AADN04001937.1	11012	13650	1.79995	-1.60828	9.82729	0.00171941	0.00630891
ENSGALG00000046593	ADM	5	8982540	8983767	1.79943	2.45828	65.7278	5.17707e-16	1.76379e-14
ENSGALG00000014280	AICDA	1	75956434	75960413	1.79798	1.3087	21.6915	3.20207e-06	2.28881e-05
ENSGALG00000016881	GPR183	1	144596844	144597920	1.79691	3.10829	52.0936	5.29162e-13	1.23364e-11
ENSGALG00000041822	FGF22	28	2739634	2742740	1.79517	2.79815	40.2193	2.26995e-10	3.56012e-09
ENSGALG00000021782	gga-mir-146b	6	23143386	23143490	1.79395	-2.03094	7.1191	0.00762671	0.0229161
ENSGALG00000036645	KIF15	2	43344133	43378973	1.79231	4.97177	177.968	1.34606e-40	6.09444e-38
ENSGALG00000035433		AADN04010835.1	3206	5473	1.79194	-1.32294	9.70649	0.00183619	0.00666911
ENSGALG00000007186	TMEM268	17	3014714	3023049	1.79116	2.86473	48.6155	3.11399e-12	6.52572e-11
ENSGALG00000042684	Y-LEC1	16	424441	626163	1.79087	2.59306	29.0824	6.93627e-08	7.02404e-07
ENSGALG00000009520	MARCH1	4	23589759	23789476	1.79031	3.99453	36.6865	1.38737e-09	1.91264e-08
ENSGALG00000005688	DNASE1L3	12	8934103	8937705	1.78936	4.84479	55.5336	9.1877e-14	2.36638e-12
ENSGALG00000034507	CHST2	9	10685168	10685803	1.78807	3.02683	19.5576	9.76135e-06	6.29476e-05
ENSGALG00000013869	IL20RA	3	55035015	55055817	1.78785	3.49155	19.8808	8.24258e-06	5.41893e-05
ENSGALG00000029446		1	4120319	4150431	1.78758	2.87974	16.1195	5.94676e-05	0.00032154
ENSGALG00000035473		Z	25754908	25778734	1.78626	4.33683	45.4069	1.60072e-11	3.03309e-10
ENSGALG00000030832	AT2	AADN04005107.1	12930	13868	1.78607	3.22668	48.6698	3.029e-12	6.36311e-11
ENSGALG00000034347	KIF21B	26	280212	292746	1.78511	2.50752	27.1419	1.89058e-07	1.74879e-06
ENSGALG00000005619		8	13555281	13561661	1.78462	4.18739	56.5504	5.47762e-14	1.46387e-12
ENSGALG00000026301		3	106147418	106157704	1.78289	2.42426	72.2106	1.93414e-17	7.72782e-16
ENSGALG00000008660	CST7	3	15825416	15830701	1.78151	4.56557	39.3058	3.62368e-10	5.52219e-09
ENSGALG00000014362	CD86	1	76641354	76652029	1.77979	1.51464	25.2759	4.96881e-07	4.22791e-06
ENSGALG00000044476		AADN04000990.1	18142	19717	1.7791	3.28984	71.5135	2.75365e-17	1.08911e-15
ENSGALG00000044392		AADN04002383.1	2285	4911	1.77741	2.88394	50.3985	1.2549e-12	2.80034e-11
ENSGALG00000002192	PTPRC	8	2036933	2110380	1.77649	7.63548	38.775	4.75577e-10	7.10886e-09
ENSGALG00000016022	RUNX1	1	106016234	106164482	1.77394	2.50311	40.6472	1.82347e-10	2.91298e-09
ENSGALG00000044955		AADN04002399.1	10417	11599	1.77328	-2.3034	5.63288	0.0176266	0.0462931
ENSGALG00000002113	LCP2	13	3848537	3877852	1.77035	5.36168	43.0171	5.42647e-11	9.51706e-10
ENSGALG00000003818	CYFIP2	13	11367959	11407960	1.76875	4.75179	37.9534	7.24547e-10	1.05108e-08
ENSGALG00000044090		AADN04008130.1	3943	4700	1.76764	-2.03613	6.54201	0.0105356	0.0299513
ENSGALG00000038618	ONECUT1	10	8640075	8652609	1.76457	-1.8402	5.91809	0.0149862	0.0404071
ENSGALG00000043606		KQ759573.1	21762	23865	1.76394	2.70885	35.9309	2.04439e-09	2.72876e-08
ENSGALG00000007768	AURKA	20	12229605	12236352	1.76286	4.72855	98.6086	3.07681e-23	2.37383e-21
ENSGALG00000033895		AADN04010994.1	373	4002	1.75799	0.337672	24.0041	9.61288e-07	7.78304e-06
ENSGALG00000039156		KQ759480.1	69962	81613	1.75742	3.84045	23.7758	1.08232e-06	8.62901e-06
ENSGALG00000005078	NUP210	12	5623599	5682682	1.75687	5.4075	55.7482	8.23757e-14	2.1409e-12
ENSGALG00000028411		Z	9011806	9015926	1.75662	1.02532	32.5426	1.16611e-08	1.3556e-07
ENSGALG00000034188	PAG1	2	121738030	121812585	1.75654	3.42561	28.3918	9.90831e-08	9.73017e-07
ENSGALG00000029264	PI15	2	118812721	118835079	1.75598	2.76161	70.6078	4.35792e-17	1.67362e-15
ENSGALG00000025751	NMRK2	28	1465084	1470721	1.75205	5.15127	168.644	1.4633e-38	4.66223e-36
ENSGALG00000008756	PLEK	3	11341790	11356873	1.75181	3.73303	24.3791	7.91243e-07	6.53858e-06
ENSGALG00000033087	STAT4	7	7944895	7982542	1.7489	5.07315	34.4065	4.47229e-09	5.57578e-08
ENSGALG00000015290	LIX1	Z	51552825	51581108	1.74875	-0.153556	20.5975	5.66715e-06	3.85541e-05
ENSGALG00000046056		AADN04003759.1	15199	16104	1.74759	1.45257	57.2272	3.88267e-14	1.05838e-12
ENSGALG00000007123		4	9376715	9378054	1.74625	3.97775	47.1561	6.55508e-12	1.31907e-10
ENSGALG00000010156		Z	25783101	25805188	1.74571	4.97383	43.3447	4.58972e-11	8.16609e-10
ENSGALG00000035726	FLT3	1	176034740	176060887	1.74528	3.12702	11.4806	0.000703271	0.00290651
ENSGALG00000014692	LMNB1	Z	56212816	56235773	1.74344	4.58344	126.647	2.21938e-29	3.03051e-27
ENSGALG00000022586	HPX	1	194439299	194442894	1.7429	2.6406	5.73266	0.0166522	0.0441859
ENSGALG00000008233	BUB1	3	3107192	3126953	1.74206	4.90591	107.611	3.27085e-25	3.05842e-23
ENSGALG00000019147		1	129240115	129253041	1.74199	4.61926	22.809	1.78927e-06	1.35019e-05
ENSGALG00000035194	ARHGAP25	22	300019	316574	1.74138	4.24546	35.984	1.98947e-09	2.65958e-08
ENSGALG00000017239	CTSC	1	188310798	188327047	1.73933	7.36064	99.6196	1.84663e-23	1.45075e-21
ENSGALG00000031960	LEF1	4	38153406	38207540	1.73918	3.36815	23.4794	1.26256e-06	9.91886e-06
ENSGALG00000020479		5	17016737	17023032	1.73894	2.6729	19.3477	1.0895e-05	6.96836e-05
ENSGALG00000027407	GPR132	5	52051670	52053242	1.73821	2.2063	12.4978	0.000407423	0.00178911
ENSGALG00000044066		AADN04007185.1	5238	7661	1.73776	-0.042098	16.2304	5.60873e-05	0.000304603
ENSGALG00000011111	PGBD5	3	40452230	40516338	1.73766	-1.21158	11.3837	0.000740904	0.00304521
ENSGALG00000037453	TERF1	2	118052590	118075361	1.73436	4.47939	109.99	9.84661e-26	9.73626e-24
ENSGALG00000011881	CCNA2	4	54290252	54295395	1.73371	5.33303	170.18	6.75976e-39	2.28042e-36
ENSGALG00000009854	NEK2	3	22192768	22199443	1.73364	3.89019	120.978	3.86455e-28	4.58549e-26
ENSGALG00000034493	DCLK3	2	46064049	46088568	1.73161	3.12613	41.7061	1.06076e-10	1.7736e-09
ENSGALG00000004369	PYGO1	10	7914587	7922518	1.73079	1.37999	46.8891	7.51208e-12	1.49763e-10
ENSGALG00000032750		26	1156252	1162125	1.72631	-0.0437426	8.7976	0.00301628	0.0103048
ENSGALG00000005638	IL2RG	4	2403107	2407572	1.7253	6.14976	35.8405	2.14154e-09	2.84959e-08
ENSGALG00000014729	DEPDC1B	Z	18855454	18874738	1.72399	2.74931	53.7002	2.33545e-13	5.65936e-12
ENSGALG00000013754	PLAGL1	3	52413969	52438652	1.72171	4.55791	98.3417	3.52067e-23	2.70416e-21
ENSGALG00000004320	FAT2	13	12959375	12996291	1.72008	-2.08469	6.66934	0.00980852	0.0282381
ENSGALG00000006402		9	4679978	4681771	1.71958	0.776953	10.1385	0.00145207	0.00544645
ENSGALG00000016582	PBK	3	105596200	105604540	1.71831	4.8081	141.882	1.03215e-32	1.8498e-30
ENSGALG00000038364	NOV	2	136568798	136574085	1.71633	2.78395	53.3975	2.72439e-13	6.54654e-12
ENSGALG00000024466	CCL17	11	841974	843199	1.71618	2.70851	8.91525	0.00282799	0.00974669
ENSGALG00000033226	FAM107B	1	7293529	7352456	1.71575	4.53207	20.4379	6.15967e-06	4.16413e-05
ENSGALG00000005421		14	6164900	6167877	1.71475	-0.708461	14.5543	0.000136175	0.00067093
ENSGALG00000039054	AT1	1	194845635	194873090	1.71307	-0.986262	9.21548	0.00239978	0.00844684
ENSGALG00000036627	CXCR1	7	22714676	22716777	1.71052	0.628986	9.73979	0.00180321	0.00657573
ENSGALG00000028924	S100A16	25	1867721	1868128	1.70964	1.9237	59.5176	1.21208e-14	3.57699e-13
ENSGALG00000044062		2	940462	950048	1.7087	8.41935	214.449	1.46984e-48	1.05369e-45
ENSGALG00000038256		AADN04006678.1	1473	2797	1.70867	-1.54186	6.92777	0.00848673	0.0250539
ENSGALG00000037731		AADN04003708.1	1771	3785	1.70842	-1.10435	12.2537	0.00046434	0.00200778
ENSGALG00000044633		16	436193	436706	1.70829	0.253007	14.5649	0.000135412	0.000668318
ENSGALG00000038943	RASSF5	26	2496281	2506102	1.70639	5.25829	28.2086	1.0892e-07	1.06054e-06
ENSGALG00000031553	KIF18B	27	1471055	1478984	1.70565	3.50246	107.943	2.76672e-25	2.62991e-23
ENSGALG00000026167	PIK3R5	18	2023339	2072419	1.70295	5.73826	31.0332	2.53651e-08	2.7726e-07
ENSGALG00000001882	TNFRSF18	21	2554361	2560669	1.70242	4.49447	38.3864	5.80346e-10	8.55599e-09
ENSGALG00000000295		26	867137	875006	1.70048	1.0038	19.6884	9.11533e-06	5.92927e-05
ENSGALG00000040276	RUNX2	3	109770191	109917314	1.69884	0.282436	28.6875	8.50497e-08	8.49263e-07
ENSGALG00000032574		AADN04003691.1	2835	7718	1.69877	-0.73574	9.00823	0.00268766	0.00933036
ENSGALG00000008757	CNRIP1	3	11329418	11335309	1.69569	2.99771	19.6003	9.54566e-06	6.16722e-05
ENSGALG00000007579	APBB1IP	2	16147118	16204934	1.69374	3.55493	23.9696	9.78685e-07	7.90901e-06
ENSGALG00000033676		AADN04022737.1	100	1807	1.69363	0.313538	31.711	1.78911e-08	2.01318e-07
ENSGALG00000025996		6	33407191	33426169	1.69118	6.85392	236.927	1.83997e-53	1.58283e-50
ENSGALG00000032877		AADN04019836.1	21	3232	1.69066	2.45135	37.2186	1.05601e-09	1.47953e-08
ENSGALG00000037559		14	921027	922877	1.6904	1.29123	32.6724	1.09075e-08	1.27663e-07
ENSGALG00000025810	CCNB3	4	1848475	1851728	1.68796	5.01419	116.98	2.90028e-27	3.26139e-25
ENSGALG00000045538		27	276778	277417	1.68161	0.232538	24.1126	9.08645e-07	7.38894e-06
ENSGALG00000023411	CD180	Z	21298861	21305055	1.67999	0.826755	19.6419	9.3399e-06	6.05019e-05
ENSGALG00000033278	NLRC3	14	12811777	12820369	1.67793	4.87328	30.0955	4.11292e-08	4.3333e-07
ENSGALG00000015216	SYK	Z	44064049	44115933	1.67734	3.43682	23.5337	1.22742e-06	9.67384e-06
ENSGALG00000026034	RGS17	3	49784217	49852188	1.67486	-0.738006	10.5295	0.00117483	0.00455248
ENSGALG00000015441	CD247	1	91604244	91650623	1.6731	4.83032	23.7441	1.1003e-06	8.75338e-06
ENSGALG00000016998	LPAR6	1	168798624	168800479	1.6702	5.30152	168.123	1.90121e-38	5.94733e-36
ENSGALG00000015461		1	91922427	91932287	1.66991	5.08808	64.7711	8.41257e-16	2.79418e-14
ENSGALG00000020985		9	5275549	5280289	1.66738	-1.33152	6.92288	0.00850996	0.0251096
ENSGALG00000004195	KIF4A	4	1283433	1300499	1.66588	5.8036	173.539	1.2479e-39	4.5681e-37
ENSGALG00000046062		20	11048079	11049623	1.66465	0.0569959	14.8357	0.000117293	0.000586809
ENSGALG00000037241	KCNAB2	21	656092	672722	1.6591	2.3949	36.3823	1.6217e-09	2.21264e-08
ENSGALG00000004161	CCNB2	10	6752260	6759377	1.65864	5.69316	174.55	7.50605e-40	2.93504e-37
ENSGALG00000035831	HASPIN	19	6617713	6620307	1.65729	2.76887	79.9872	3.7685e-19	1.87933e-17
ENSGALG00000003438	NUF2	8	5469840	5481533	1.65658	4.44903	127.078	1.78646e-29	2.47871e-27
ENSGALG00000010288		3	30486931	30513550	1.65568	-1.49648	5.66025	0.0173536	0.0457087
ENSGALG00000041323		KQ759610.1	2858	3613	1.65514	2.27573	66.5979	3.32935e-16	1.16426e-14
ENSGALG00000001605	PPM1J	26	3558025	3564463	1.65465	3.38871	32.5844	1.14128e-08	1.32943e-07
ENSGALG00000016931	BORA	1	156259760	156279285	1.65451	3.87914	78.1579	9.51227e-19	4.47155e-17
ENSGALG00000020391	SERPINA10	5	45586817	45596493	1.65411	0.983732	12.2143	0.000474256	0.00204552
ENSGALG00000007546		4	11397488	11418027	1.65261	3.74383	23.9685	9.79267e-07	7.90999e-06
ENSGALG00000029401	SIX1	5	54487607	54490069	1.65231	-1.14944	13.2389	0.000274203	0.00126513
ENSGALG00000015141	GDA	Z	35677318	35702153	1.6495	7.75717	38.1398	6.58528e-10	9.61798e-09
ENSGALG00000012421	ARHGAP15	7	32874820	33193628	1.64884	5.48794	29.333	6.09476e-08	6.23797e-07
ENSGALG00000012292	BANK1	4	60976048	61081696	1.64821	2.72669	13.738	0.000210164	0.000991192
ENSGALG00000005757	IRF8	11	17821801	17827332	1.64635	8.68549	136.311	1.70639e-31	2.71837e-29
ENSGALG00000009157		9	19308959	19332714	1.64625	4.34537	105.767	8.29339e-25	7.54962e-23
ENSGALG00000027305	SKAP1	27	4135527	4139811	1.64538	2.7126	35.6226	2.39487e-09	3.15738e-08
ENSGALG00000045758	SEC14L5	14	13390794	13417996	1.64433	2.54026	27.289	1.7521e-07	1.63387e-06
ENSGALG00000016442		3	96931859	96936929	1.64311	6.03594	167.906	2.12084e-38	6.5159e-36
ENSGALG00000007419	MASP1	9	14910364	14927972	1.64077	3.19946	25.971	3.46582e-07	3.03612e-06
ENSGALG00000043597	RAD54B	2	126626957	126686324	1.63983	1.73301	43.5069	4.2246e-11	7.5634e-10
ENSGALG00000015008	ZNF366	Z	25200049	25213586	1.63975	3.18296	49.1557	2.36434e-12	5.03446e-11
ENSGALG00000012769	CHPT1	1	55625668	55645260	1.63714	6.37487	86.9113	1.13499e-20	6.75691e-19
ENSGALG00000030432	RASSF2	22	421650	433910	1.63708	5.62864	35.378	2.71542e-09	3.52861e-08
ENSGALG00000005616	ARSI	13	13183770	13186780	1.63401	2.79497	23.1917	1.46629e-06	1.13484e-05
ENSGALG00000007609	ARHGAP19	6	22356954	22376065	1.63283	4.3566	95.665	1.36063e-22	9.96157e-21
ENSGALG00000009032	PIF1	8	19675023	19681422	1.63153	1.55905	49.8168	1.68794e-12	3.68074e-11
ENSGALG00000033051	CAMK1D	1	6522549	6602832	1.63107	2.84671	51.6054	6.78544e-13	1.56703e-11
ENSGALG00000001181	KCNJ5	24	1075877	1112534	1.63047	1.9193	42.1803	8.32323e-11	1.40946e-09
ENSGALG00000028664	CKS1B	25	1801173	1802313	1.62921	-0.763105	15.0567	0.000104327	0.000529637
ENSGALG00000010120		8	20815604	20831192	1.62856	4.52982	78.9819	6.26813e-19	3.03783e-17
ENSGALG00000034232		6	19443283	19453884	1.62727	2.27971	49.3725	2.11694e-12	4.56415e-11
ENSGALG00000008970	NRK	4	17270287	17365352	1.6251	6.277	22.3115	2.3181e-06	1.70513e-05
ENSGALG00000016937	DIAPH3	1	162382843	162527048	1.6251	2.60047	46.0486	1.15356e-11	2.24261e-10
ENSGALG00000015422	NRG1	Z	53958209	54246724	1.62403	2.07024	36.044	1.9291e-09	2.58691e-08
ENSGALG00000014127	TXK	4	66975729	66988120	1.62302	2.5895	9.78639	0.00175808	0.00643297
ENSGALG00000040621	IL18R1	1	133975526	133993302	1.62103	3.13535	18.2858	1.90118e-05	0.000115541
ENSGALG00000040159		10	599661	601066	1.62081	-0.153299	5.70412	0.0169251	0.0447582
ENSGALG00000042105	PLCB2	5	622099	658176	1.61699	4.50771	47.088	6.78694e-12	1.35778e-10
ENSGALG00000045115		AADN04004208.1	8264	12247	1.61653	1.87078	22.8201	1.77899e-06	1.34302e-05
ENSGALG00000013728	PPAT	4	65154141	65196570	1.61625	5.3353	70.9668	3.63288e-17	1.41092e-15
ENSGALG00000000544	RAB44	26	1593033	1605920	1.61568	4.22251	60.9738	5.784e-15	1.77703e-13
ENSGALG00000034272		1	651832	654431	1.61401	1.9964	57.6467	3.13697e-14	8.70508e-13
ENSGALG00000044113		1	162557876	162619195	1.61348	1.95345	44.965	2.00586e-11	3.72825e-10
ENSGALG00000011872		1	49276295	49290217	1.61301	1.38902	35.4664	2.59494e-09	3.38703e-08
ENSGALG00000041398		1	48140209	48140520	1.61196	-1.92739	6.13662	0.013241	0.036299
ENSGALG00000012117	STEAP3	7	28555698	28573430	1.61057	2.68839	57.5885	3.23114e-14	8.90894e-13
ENSGALG00000044363		AADN04001788.1	14993	16188	1.60996	-1.23037	7.91023	0.00491561	0.0157287
ENSGALG00000005839	ARID3C	Z	7926358	7938550	1.60956	-1.94478	5.93137	0.0148736	0.0401539
ENSGALG00000046535		AADN04003082.1	79	1733	1.60851	-0.829125	10.6886	0.001078	0.00423254
ENSGALG00000010900	SPC25	7	19023492	19027011	1.60775	4.379	89.526	3.02635e-21	1.93563e-19
ENSGALG00000033643		AADN04001659.1	7382	24051	1.60747	1.25364	36.1314	1.84446e-09	2.48698e-08
ENSGALG00000009971	CDC20	8	19746944	19752319	1.60454	5.15488	131.628	1.80416e-30	2.72286e-28
ENSGALG00000039576	KNSTRN	5	749134	754167	1.60371	4.42366	118.55	1.3141e-27	1.53803e-25
ENSGALG00000035870		AADN04002522.1	5212	19591	1.60335	2.08083	25.9213	3.55616e-07	3.10735e-06
ENSGALG00000008135	SATB2	7	10831148	10961410	-1.60014	4.1065	89.3376	3.32868e-21	2.10551e-19
ENSGALG00000012647	RFX4	1	53763373	53853263	-1.60287	-0.153037	15.6832	7.48875e-05	0.000393778
ENSGALG00000012913	PKP2	1	58878156	58920195	-1.60483	6.54042	90.1863	2.16753e-21	1.39672e-19
ENSGALG00000015356	IFT57	1	87472298	87488760	-1.6128	4.34808	17.9025	2.32519e-05	0.000138713
ENSGALG00000037413	IL7	2	120829374	120835622	-1.61427	1.8478	27.2492	1.78847e-07	1.66328e-06
ENSGALG00000007334	ABAT	14	10116342	10141526	-1.61971	6.17674	75.4222	3.80094e-18	1.64435e-16
ENSGALG00000042505	DSEL	2	94976376	94980026	-1.6211	4.03786	9.0358	0.00264744	0.00921115
ENSGALG00000025330	gga-mir-1783	12	8808638	8808738	-1.62404	-2.12696	8.25018	0.00407479	0.0133894
ENSGALG00000034236		33	1592992	1594103	-1.62411	-0.382206	16.7326	4.30347e-05	0.000240863
ENSGALG00000012392	IYD	3	48579165	48594232	-1.62484	2.82435	14.6797	0.000127414	0.000631745
ENSGALG00000014144	CORIN	4	67078880	67183662	-1.62501	-0.731945	9.8562	0.0016926	0.0062238
ENSGALG00000033547		3	17234285	17235894	-1.62536	1.3283	41.9519	9.3548e-11	1.57177e-09
ENSGALG00000031502		1	132800471	132982840	-1.62911	-1.54713	9.32326	0.00226264	0.00802156
ENSGALG00000026974	TMEM213	1	56374719	56374886	-1.63115	3.28503	50.2844	1.33002e-12	2.95645e-11
ENSGALG00000023070	SPIA1	5	45639765	45645089	-1.63448	-0.331453	32.6548	1.10066e-08	1.28647e-07
ENSGALG00000008456	CACNA1B	17	2601746	2859437	-1.63682	3.33786	79.037	6.0958e-19	2.97106e-17
ENSGALG00000001620		17	8764467	8771954	-1.639	3.29604	29.875	4.60814e-08	4.83729e-07
ENSGALG00000036153		AADN04012504.1	739	7192	-1.64185	-1.77405	7.82416	0.00515525	0.0163767
ENSGALG00000045658		12	3127493	3129303	-1.64213	-0.45763	17.0283	3.68275e-05	0.000209599
ENSGALG00000041830		3	52632257	52648321	-1.64238	-1.68806	10.2697	0.00135234	0.00513396
ENSGALG00000012958		1	59988534	59990025	-1.64571	3.55615	106.674	5.24811e-25	4.82855e-23
ENSGALG00000021158	SLC7A9	11	10079869	10092126	-1.64598	8.80962	153.787	2.57734e-35	5.75885e-33
ENSGALG00000039342		15	9165933	9168946	-1.6467	4.14372	93.2812	4.53674e-22	3.1859e-20
ENSGALG00000001369		26	3151011	3153878	-1.64899	8.28628	113.635	1.56675e-26	1.64365e-24
ENSGALG00000005506	HESX1	12	8600981	8610235	-1.64922	2.20233	58.8128	1.73412e-14	5.02283e-13
ENSGALG00000026164	gga-mir-6575	10	2623651	2623758	-1.6607	-1.6727	7.05515	0.00790378	0.0236043
ENSGALG00000045543		AADN04012785.1	1804	4323	-1.66291	-2.54203	5.85049	0.0155727	0.04174
ENSGALG00000040426	CREG1	1	91590570	91595426	-1.66356	6.70388	57.4044	3.54818e-14	9.72077e-13
ENSGALG00000002849	DCXR	18	5041127	5044158	-1.67432	4.60952	78.5754	7.70038e-19	3.69039e-17
ENSGALG00000027207	PERP2	3	54675180	54684330	-1.67461	7.32305	124.804	5.61843e-29	7.32311e-27
ENSGALG00000012735	EDN1	2	62884522	62888112	-1.67638	0.826302	32.5346	1.17092e-08	1.36027e-07
ENSGALG00000035511		AADN04013062.1	386	3347	-1.68107	0.716278	52.3614	4.61716e-13	1.08374e-11
ENSGALG00000005145		20	7933334	7946233	-1.68264	-1.95583	10.9785	0.000921765	0.00369157
ENSGALG00000020485		5	16740019	16749937	-1.68434	-1.37221	16.6924	4.3957e-05	0.000245386
ENSGALG00000008077	PAQR5	10	19355200	19358789	-1.68675	2.91739	50.7368	1.0562e-12	2.38164e-11
ENSGALG00000037637		27	1242833	1244132	-1.68741	-1.71389	12.8607	0.00033556	0.00150464
ENSGALG00000013073	UPP1	2	80187888	80197535	-1.69422	7.12556	100.479	1.19661e-23	9.53135e-22
ENSGALG00000036327	NGEF	9	1052566	1088975	-1.69647	5.13317	44.103	3.11546e-11	5.66611e-10
ENSGALG00000037642	SLC23A1	13	2437835	2441728	-1.69918	6.0569	182.687	1.2555e-41	6.1717e-39
ENSGALG00000000507	CPNE7	11	18986242	18989246	-1.70382	-0.539684	24.4839	7.49329e-07	6.21311e-06
ENSGALG00000030684		15	8846177	8859592	-1.70822	1.74709	37.5602	8.86325e-10	1.2632e-08
ENSGALG00000004373	KCNJ16	18	8243078	8244367	-1.71531	6.41979	159.719	1.30354e-36	3.25035e-34
ENSGALG00000029659	BPHL	2	66518737	66541167	-1.71828	3.13088	37.9058	7.42439e-10	1.07432e-08
ENSGALG00000034716	HEY2	3	60044511	60053824	-1.72039	2.36209	35.4651	2.59662e-09	3.38703e-08
ENSGALG00000029617	COL17A1	6	24133416	24173373	-1.72079	6.8538	78.8704	6.6321e-19	3.2052e-17
ENSGALG00000046441		1	16109136	16110123	-1.72156	4.47233	78.4935	8.02635e-19	3.83593e-17
ENSGALG00000036735		AADN04017796.1	770	1914	-1.72512	-1.70819	12.1801	0.00048303	0.00207659
ENSGALG00000016866	FGF14	1	143252845	143354891	-1.73017	-2.06948	10.1764	0.00142247	0.00535165
ENSGALG00000005284	LRRC39	8	11908598	11916090	-1.73172	-0.128819	20.2908	6.6521e-06	4.46894e-05
ENSGALG00000037002	RF00026	15	26962	27026	-1.73265	-1.27599	9.15156	0.00248506	0.00870785
ENSGALG00000006131	FTCD	7	6805416	6812248	-1.73929	4.03553	92.3375	7.30877e-22	4.98134e-20
ENSGALG00000005245	SGPP2	9	7968541	7990682	-1.74038	4.36567	110.452	7.80275e-26	7.80502e-24
ENSGALG00000010202	ENTPD5	5	37750948	37767273	-1.74236	7.79843	122.267	2.01823e-28	2.48026e-26
ENSGALG00000016299	FAM83B	3	88024634	88068395	-1.74258	4.2377	102.42	4.49229e-24	3.71586e-22
ENSGALG00000001132		13	1651000	1654407	-1.74837	-2.71511	5.85663	0.0155185	0.0416206
ENSGALG00000038330	ATG9B	AADN04009095.1	5123	9564	-1.75477	3.5047	66.6979	3.16478e-16	1.11123e-14
ENSGALG00000028638	CNP1	1	76949287	76951004	-1.75922	-1.2181	13.914	0.000191371	0.00091181
ENSGALG00000031408	SORD	10	992555	1009459	-1.76249	8.24371	80.4478	2.9849e-19	1.50162e-17
ENSGALG00000032836	MAOB	1	111228641	111277522	-1.76483	4.96938	34.8672	3.52979e-09	4.49852e-08
ENSGALG00000037919		3	102266134	102270477	-1.76716	-2.58901	6.65221	0.00990328	0.0284356
ENSGALG00000023742	AHR2	7	6580483	6603208	-1.76798	3.96681	65.249	6.60076e-16	2.23555e-14
ENSGALG00000034286		AADN04013545.1	2787	5789	-1.77917	0.333672	36.3768	1.6263e-09	2.21456e-08
ENSGALG00000028770	INHBB	7	25714824	25719385	-1.787	-1.31571	16.2568	5.53109e-05	0.000301338
ENSGALG00000038589	ABHD14B	12	3128934	3130131	-1.78714	4.4111	45.148	1.82696e-11	3.41783e-10
ENSGALG00000036358	LMO3	1	63383606	63450107	-1.78745	-2.59158	6.58221	0.0103003	0.0293746
ENSGALG00000043493	IGFBP1	2	55087644	55093886	-1.79168	1.99292	82.5837	1.01289e-19	5.3621e-18
ENSGALG00000020388		5	45685172	45688958	-1.79715	-1.58623	12.8522	0.000337084	0.0015101
ENSGALG00000023359	BTBD17	18	9214742	9217838	-1.79997	-0.254306	27.5851	1.50332e-07	1.41958e-06
ENSGALG00000035803	THRSP	1	192940017	192941458	-1.80221	1.65157	7.39059	0.00655658	0.0200937
ENSGALG00000017089	SLC46A3	1	175782740	175796556	-1.81061	4.19581	116.738	3.27565e-27	3.65958e-25
ENSGALG00000037641		MT	6573	6643	-1.81101	-2.39662	6.92783	0.00848648	0.0250539
ENSGALG00000034587		3	74885586	74886366	-1.81223	1.4871	50.2317	1.36625e-12	3.02138e-11
ENSGALG00000042099		4	21259151	21318232	-1.81891	0.536954	41.5689	1.1379e-10	1.89156e-09
ENSGALG00000034438	GNB3	1	77251364	77255432	-1.82598	-1.64756	14.7463	0.000122987	0.000612619
ENSGALG00000011356		8	29712368	29724597	-1.83023	1.54378	44.2605	2.87461e-11	5.25484e-10
ENSGALG00000025506	gga-mir-1744	10	9906399	9906487	-1.83063	-1.38109	22.5056	2.09531e-06	1.55588e-05
ENSGALG00000026928	KLF4	Z	55703411	55706995	-1.83219	5.73021	65.8462	4.87527e-16	1.67423e-14
ENSGALG00000039536	C2H8ORF22	2	108833160	108835660	-1.83316	5.71656	25.8751	3.6424e-07	3.17303e-06
ENSGALG00000009689	PON2	2	23875666	23895602	-1.84842	4.16554	78.2203	9.21661e-19	4.34443e-17
ENSGALG00000035052	BMP3	4	45776069	45790398	-1.85499	3.80092	88.7232	4.54112e-21	2.81043e-19
ENSGALG00000022720	GJB2	1	178991001	178991678	-1.86464	0.649079	12.6716	0.000371253	0.00164794
ENSGALG00000040479	P2RX3	5	17026285	17029387	-1.86916	-2.67212	6.79907	0.00912054	0.0266099
ENSGALG00000043787	DEPDC6	2	136804160	136876540	-1.87225	5.14027	188.79	5.83998e-43	3.04475e-40
ENSGALG00000015822	MAP3K7CL	1	104036135	104064217	-1.88095	1.20877	42.8798	5.82097e-11	1.01264e-09
ENSGALG00000026241	GRIN3B	28	2909715	2914206	-1.88145	1.43933	25.9037	3.58874e-07	3.13325e-06
ENSGALG00000039764		1	76230134	76257737	-1.88167	3.99468	13.1002	0.000295257	0.00134745
ENSGALG00000005826	DLEC1	2	4698534	4734741	-1.88272	3.54691	115.709	5.50443e-27	5.88221e-25
ENSGALG00000008040		15	10972571	10982701	-1.88402	3.81159	60.4039	7.72592e-15	2.34022e-13
ENSGALG00000013571		4	61766265	61782543	-1.88772	-1.14302	17.2043	3.35677e-05	0.000192639
ENSGALG00000040993	BAMBI	2	15317843	15321683	-1.89309	6.77581	161.33	5.79585e-37	1.53412e-34
ENSGALG00000020688	CYP4A22	8	21941123	21949791	-1.89589	8.24513	69.1373	9.18426e-17	3.4055e-15
ENSGALG00000042995		26	2213979	2216281	-1.89658	-2.58199	6.38638	0.0115	0.0322452
ENSGALG00000045677		14	12964515	12988385	-1.897	2.32587	52.9345	3.44864e-13	8.22938e-12
ENSGALG00000011792		4	52047237	52062880	-1.89788	0.162692	41.3301	1.28575e-10	2.11889e-09
ENSGALG00000001793	MYL10	19	3725134	3746093	-1.89883	0.147078	15.5548	8.01487e-05	0.000418882
ENSGALG00000011796		1	48250644	48251708	-1.90185	5.73695	14.8359	0.000117281	0.000586809
ENSGALG00000020906	GAS2L2	19	4353059	4355832	-1.90317	-2.54837	8.24463	0.00408728	0.0134228
ENSGALG00000046262	CCDC60	15	9719205	9743172	-1.90427	-1.22349	9.52205	0.00203018	0.00728907
ENSGALG00000005938		14	6596806	6600097	-1.90437	0.225511	25.6464	4.10064e-07	3.53498e-06
ENSGALG00000007976		4	13203585	13210958	-1.90528	-2.67054	6.93274	0.00846321	0.0250145
ENSGALG00000015084	IGSF11	1	80838584	80925257	-1.90788	-1.43027	21.2093	4.11764e-06	2.87776e-05
ENSGALG00000023521	ADRA2A	6	26252415	26253698	-1.90993	2.97298	79.7745	4.19666e-19	2.08079e-17
ENSGALG00000042979		9	4113610	4115548	-1.9105	-2.66872	6.76506	0.009296	0.0270622
ENSGALG00000003859	KRT222	27	4924119	4929721	-1.91097	0.408056	51.1172	8.70135e-13	1.98025e-11
ENSGALG00000043798	C1QL4	AADN04000737.1	52017	54212	-1.91228	-2.54434	8.16331	0.00427463	0.0139687
ENSGALG00000039919		AADN04001256.1	9710	12247	-1.91692	-1.93279	9.61361	0.00193141	0.00696352
ENSGALG00000035261		3	57593247	57599493	-1.923	-1.41286	17.9154	2.30948e-05	0.000137824
ENSGALG00000027908	CYP2U1	4	38240517	38250340	-1.92423	4.76267	98.7353	2.88609e-23	2.23672e-21
ENSGALG00000030044		AADN04001829.1	2364	6963	-1.92582	-1.97739	10.3039	0.00132747	0.00505962
ENSGALG00000041915		8	16115830	16123649	-1.93093	-0.537015	23.1959	1.46308e-06	1.13338e-05
ENSGALG00000005795	CYP2C23b	6	17575972	17595441	-1.94243	10.0022	19.6727	9.19029e-06	5.96471e-05
ENSGALG00000002952	NRG4	10	3406350	3428169	-1.94612	2.75707	39.7837	2.8371e-10	4.38959e-09
ENSGALG00000018266	gga-let-7a-1	12	6092517	6092606	-1.94715	-2.2487	10.2626	0.00135752	0.00515019
ENSGALG00000005923	NPY4R	6	17858148	17859281	-1.95091	-1.70115	10.5953	0.00113375	0.00441915
ENSGALG00000034384		AADN04011650.1	793	6731	-1.95278	-2.90866	5.66122	0.0173441	0.0456975
ENSGALG00000040264	C9H2ORF82	9	1045745	1052220	-1.96134	-2.76407	6.71851	0.00954172	0.0275927
ENSGALG00000016328	GSTA2	3	88749075	88782026	-1.97526	4.62983	181.695	2.0669e-41	9.87806e-39
ENSGALG00000014973		1	79937492	79945119	-1.99009	3.48076	136.793	1.33854e-31	2.15229e-29
ENSGALG00000026892		20	9601819	9603156	-1.99078	0.879343	61.7645	3.87088e-15	1.20868e-13
ENSGALG00000042648		26	5130767	5131909	-1.9958	-2.32213	10.4913	0.00119937	0.00463399
ENSGALG00000003931	ATOH7	6	10529789	10530297	-1.99841	-1.07421	19.5189	9.96078e-06	6.40894e-05
ENSGALG00000010769	HPGD	4	44051784	44077636	-2.02343	8.85143	161.031	6.73586e-37	1.75592e-34
ENSGALG00000031659		1	76270315	76327369	-2.03359	-2.63558	6.94314	0.00841412	0.0249079
ENSGALG00000019284		1	62190360	62197559	-2.03842	8.35234	170.778	5.00426e-39	1.75711e-36
ENSGALG00000031713	POU6F2	2	49640512	49897096	-2.05149	-2.18521	13.0822	0.000298108	0.0013583
ENSGALG00000031425	PMP22	18	2352300	2365897	-2.06535	7.71836	84.7832	3.3294e-20	1.86587e-18
ENSGALG00000034102	ARL2BP	AADN04000941.1	8511	15896	-2.0666	-2.86493	5.99798	0.0143223	0.0388055
ENSGALG00000006175	DPEP1	11	18993604	18997174	-2.06973	9.10979	197.081	9.0528e-45	5.19178e-42
ENSGALG00000008905	HABP2	6	27448803	27468649	-2.0759	0.401691	68.7859	1.09756e-16	4.02635e-15
ENSGALG00000011986	FABP2	4	55073379	55075812	-2.07761	11.1496	164.448	1.20766e-37	3.4062e-35
ENSGALG00000031628		23	4159684	4166084	-2.09404	-2.06789	15.4063	8.67001e-05	0.000448489
ENSGALG00000028459	FAM180A	1	58388267	58415575	-2.10637	-2.55081	6.90526	0.00859426	0.0253149
ENSGALG00000004155	MYOM3	23	5648230	5671410	-2.10741	3.42645	149.172	2.63001e-34	5.51822e-32
ENSGALG00000039617		2	56287893	56292303	-2.11005	-2.71415	8.49061	0.00356984	0.011926
ENSGALG00000042439		7	12155995	12176465	-2.11696	-3.01574	5.51094	0.0188979	0.0491443
ENSGALG00000029454		5	25432899	25445807	-2.11806	-3.01417	5.59549	0.0180067	0.0471474
ENSGALG00000008037	HORMAD2	15	10952762	10963608	-2.11857	-2.06102	12.7537	0.00035531	0.00158371
ENSGALG00000033298		3	71975877	71976818	-2.12422	-2.85603	7.05751	0.00789337	0.0235896
ENSGALG00000045997		13	13986699	13989143	-2.12773	-2.55026	7.62255	0.00576428	0.0179925
ENSGALG00000045856	BBOF1	5	37767344	37774862	-2.12943	1.73936	95.4835	1.49127e-22	1.08718e-20
ENSGALG00000006329	IL9	13	15315384	15318083	-2.13243	-2.858	6.82827	0.00897263	0.026263
ENSGALG00000012236	DMC1	1	50896431	50910979	-2.13309	-1.95591	15.8312	6.9251e-05	0.000368304
ENSGALG00000004538	TNN	8	7096736	7113948	-2.14221	3.84082	55.4809	9.43701e-14	2.42334e-12
ENSGALG00000004607		8	7442230	7445895	-2.14921	-1.7968	17.0374	3.66506e-05	0.00020873
ENSGALG00000044811		6	17825639	17830100	-2.1568	-0.224131	13.8003	0.000203301	0.000962519
ENSGALG00000013033		2	78594026	78601524	-2.16539	2.38517	58.2684	2.28692e-14	6.50355e-13
ENSGALG00000017167	SLC35F2	1	180456041	180473052	-2.17459	5.05387	106.859	4.7791e-25	4.44456e-23
ENSGALG00000004675	RGS9BP	11	10039024	10043276	-2.17468	4.27126	210.761	9.37001e-48	6.20043e-45
ENSGALG00000015057	DDO	3	66719471	66724545	-2.17674	0.723206	24.1976	8.69391e-07	7.09913e-06
ENSGALG00000043856		7	5844610	5845590	-2.17714	2.86612	23.1592	1.49132e-06	1.1511e-05
ENSGALG00000016324	GSTA4L	3	88727100	88737893	-2.20863	2.62113	62.1098	3.24836e-15	1.018e-13
ENSGALG00000032818		AADN04002896.1	4078	7600	-2.21352	-2.55043	7.6098	0.00580518	0.0180906
ENSGALG00000016325	GSTA3	3	88741974	88748682	-2.23548	6.63068	49.3143	2.18063e-12	4.68971e-11
ENSGALG00000031196		3	57534342	57538397	-2.24567	-1.64276	11.39	0.000738413	0.00303933
ENSGALG00000013535	CYP4V2	4	61746761	61759707	-2.24739	8.01226	137.913	7.61388e-32	1.25958e-29
ENSGALG00000037109		3	57585333	57609756	-2.24997	4.60465	247.291	1.01184e-55	1.02405e-52
ENSGALG00000039664		1	111732804	111735243	-2.25349	-1.16196	27.7888	1.3531e-07	1.29118e-06
ENSGALG00000039293		1	131002236	131013846	-2.25757	-2.80955	8.49352	0.00356413	0.0119139
ENSGALG00000007955	SLC16A5	18	10736501	10743739	-2.25958	5.91384	141.918	1.0135e-32	1.83549e-30
ENSGALG00000015366		Z	53442584	53464251	-2.26881	2.6402	113.061	2.09286e-26	2.18228e-24
ENSGALG00000007657	CDX4	4	12159094	12167695	-2.27851	1.07184	39.5668	3.17021e-10	4.86994e-09
ENSGALG00000005933	SLC5A11	14	6586411	6592284	-2.28835	6.5934	357.347	1.06485e-79	3.05345e-76
ENSGALG00000046034		Z	65946676	65947529	-2.28875	-1.5466	15.7224	7.33515e-05	0.000386765
ENSGALG00000032393	SEBOX	19	5638403	5639026	-2.28974	0.85775	40.7018	1.77328e-10	2.84336e-09
ENSGALG00000001445	FABP6	13	7872426	7910143	-2.29345	11.2424	34.6738	3.89849e-09	4.92102e-08
ENSGALG00000034622		AADN04019256.1	3056	3269	-2.30111	-2.09765	7.8363	0.00512073	0.0162971
ENSGALG00000015970	COL9A1	3	83104826	83171007	-2.31306	-0.793855	35.8776	2.10113e-09	2.79799e-08
ENSGALG00000033013		AADN04006969.1	6866	7226	-2.32259	-2.95987	6.72852	0.00948831	0.0274918
ENSGALG00000033892		11	8466431	8467830	-2.3507	-2.76195	9.13483	0.00250789	0.00877968
ENSGALG00000004262	TMIGD1	19	6240247	6244176	-2.35432	8.91239	238.745	7.38379e-54	6.68622e-51
ENSGALG00000003748	ANO5	5	2699425	2749644	-2.3589	8.88436	250.022	2.56784e-56	2.76124e-53
ENSGALG00000015147	ALDH1A1	Z	35893999	35947479	-2.36086	8.58755	86.439	1.44116e-20	8.37673e-19
ENSGALG00000020390		5	45652317	45656876	-2.36224	1.79698	13.7994	0.000203406	0.000962751
ENSGALG00000035228		1	78962706	79001440	-2.36546	-0.631696	13.4155	0.000249548	0.0011604
ENSGALG00000046639	CYP2AC2	3	109257270	109266201	-2.36747	1.64475	45.6524	1.4121e-11	2.69946e-10
ENSGALG00000031129	HMCN1	8	10119575	10310613	-2.3699	5.20691	87.9073	6.85951e-21	4.15556e-19
ENSGALG00000027960	GRPR	1	121714896	121737453	-2.38069	-1.60103	21.8971	2.87664e-06	2.07429e-05
ENSGALG00000040082	PROK1	26	1418113	1420131	-2.38605	-2.1202	19.2805	1.12855e-05	7.17543e-05
ENSGALG00000043824		AADN04002462.1	7961	8392	-2.3878	-3.13225	5.93101	0.0148767	0.040156
ENSGALG00000015244	TBX19	1	84082887	84097141	-2.39287	0.412063	61.1907	5.18068e-15	1.60312e-13
ENSGALG00000008608	FETUB	9	16195523	16202807	-2.39299	5.432	108.581	2.00464e-25	1.9268e-23
ENSGALG00000029860		AADN04016601.1	1230	4175	-2.39672	-2.90986	7.49537	0.00618577	0.0191242
ENSGALG00000020139	DTHD1	4	70625861	70638319	-2.40038	-2.54897	5.5132	0.0188735	0.0491009
ENSGALG00000015021	TMEM174	Z	24897252	24901748	-2.40683	-1.46468	27.3233	1.72122e-07	1.60682e-06
ENSGALG00000032216		W	1362656	1571531	-2.4207	-2.75712	8.56961	0.0034182	0.0114819
ENSGALG00000016287	NR0B1	1	115909469	115911505	-2.43453	-0.633268	37.4458	9.39868e-10	1.32653e-08
ENSGALG00000017023	NEK5	1	170371770	170391240	-2.43786	-2.22134	16.5108	4.83748e-05	0.00026693
ENSGALG00000007596		12	14666621	14681719	-2.4385	3.24367	130.441	3.28114e-30	4.82496e-28
ENSGALG00000025940		2	33912753	33912861	-2.4432	-2.90973	8.5674	0.00342236	0.0114914
ENSGALG00000030034	G6PC	27	5507166	5509834	-2.4438	3.09764	24.7781	6.43231e-07	5.40107e-06
ENSGALG00000043529		4	34226794	34231576	-2.48596	-1.62016	28.8817	7.69345e-08	7.74069e-07
ENSGALG00000016954	RGCC	1	165953711	165963304	-2.50424	3.41707	36.003	1.97015e-09	2.63581e-08
ENSGALG00000029570		AADN04007990.1	5195	8889	-2.51101	-2.42492	15.4545	8.45159e-05	0.000438774
ENSGALG00000030777		AADN04017036.1	2001	3262	-2.52509	-3.07444	6.92647	0.00849292	0.0250679
ENSGALG00000002455	LRRTM2	13	2640113	2642017	-2.52654	-3.07892	6.79983	0.00911666	0.0266077
ENSGALG00000044892		7	5868380	5869357	-2.56152	0.650011	27.9736	1.22981e-07	1.1814e-06
ENSGALG00000044780		7	5851213	5852220	-2.59876	4.40761	112.012	3.5509e-26	3.59372e-24
ENSGALG00000045026		25	1084851	1087056	-2.60039	-2.36244	13.2286	0.000275705	0.00127137
ENSGALG00000044265		AADN04019853.1	212	3224	-2.6064	-2.85909	10.05	0.00152346	0.0056734
ENSGALG00000043190		1	79034542	79047592	-2.62375	0.0225147	36.8895	1.25019e-09	1.73324e-08
ENSGALG00000005476	PTH1R	2	3598940	3705027	-2.63221	0.523786	16.2039	5.6877e-05	0.0003086
ENSGALG00000016342	MYOM2	3	91089249	91163384	-2.63304	1.97802	131.209	2.22896e-30	3.33472e-28
ENSGALG00000040720		14	6575869	6582487	-2.66297	-0.873429	46.9657	7.22383e-12	1.44351e-10
ENSGALG00000037156		2	56277588	56282752	-2.66572	4.59966	163.713	1.74768e-37	4.76275e-35
ENSGALG00000036849		AADN04012592.1	26	5319	-2.66606	-2.50414	14.5279	0.0001381	0.000679635
ENSGALG00000046652		8	12015666	12026849	-2.73702	-1.88074	16.9081	3.92331e-05	0.000222027
ENSGALG00000005934		2	4974034	4980604	-2.74481	2.34102	70.8782	3.79983e-17	1.47243e-15
ENSGALG00000038771	TECRL	4	49400755	49460118	-2.75551	-1.29804	29.4584	5.7131e-08	5.91419e-07
ENSGALG00000019552	SERPINB2	2	67931644	67938135	-2.78296	2.04208	29.5978	5.31656e-08	5.53366e-07
ENSGALG00000006812	TTC36	24	4340889	4341889	-2.7863	-3.25719	6.4988	0.0107947	0.0305617
ENSGALG00000008635		1	20345887	20349591	-2.78866	-1.35439	8.45288	0.00364466	0.0121524
ENSGALG00000045808		Z	42304954	42310660	-2.82544	-3.2586	6.30243	0.0120573	0.033578
ENSGALG00000007636	PCK1	20	11763683	11771405	-2.83155	7.26617	198.973	3.49897e-45	2.07586e-42
ENSGALG00000015176	GNA14	Z	37709882	37769362	-2.83394	-0.922495	14.6615	0.000128647	0.000637127
ENSGALG00000046022		AADN04013810.1	1157	2945	-2.85033	-2.75911	11.9185	0.0005558	0.00235557
ENSGALG00000013265	GYS2	1	67102124	67141501	-2.85296	2.81134	148.496	3.6958e-34	7.5698e-32
ENSGALG00000008914	NRAP	6	27468288	27513634	-2.86046	1.40967	133.609	6.65282e-31	1.02198e-28
ENSGALG00000030532		11	8458045	8482575	-2.91725	-1.07934	16.8383	4.07025e-05	0.000229226
ENSGALG00000015143	TTR	2	106466187	106475058	-2.92597	-0.19218	55.9913	7.27908e-14	1.92081e-12
ENSGALG00000039333	SLC6A20	2	42970198	42981414	-2.92609	1.87458	15.858	6.8279e-05	0.000363993
ENSGALG00000031450	MYO7A	1	193221562	193279711	-2.92625	2.4796	59.8976	9.99227e-15	2.98986e-13
ENSGALG00000030976		20	5636886	5638117	-2.94049	-2.75239	10.0685	0.00150825	0.00562649
ENSGALG00000044347		2	4966626	4972133	-2.96844	2.27248	108.342	2.26235e-25	2.16243e-23
ENSGALG00000026244	RF00020	8	20811168	20811282	-2.98163	-3.19667	7.78247	0.00527556	0.0166727
ENSGALG00000036723		13	8164300	8168967	-2.98435	4.00237	145.863	1.39079e-33	2.65873e-31
ENSGALG00000006600	A4GNT	9	4103974	4105951	-2.98739	-3.19745	7.81473	0.00518221	0.0164441
ENSGALG00000044215		24	3846105	3846867	-2.99889	-3.19674	7.97146	0.00475207	0.0152907
ENSGALG00000015172		1	83382155	83390596	-3.02553	-2.01146	27.99	1.21944e-07	1.1721e-06
ENSGALG00000026996	gga-mir-6609	1	79931571	79931680	-3.04687	-0.129423	71.3579	2.97959e-17	1.17041e-15
ENSGALG00000031805		KQ759357.1	5179	10518	-3.04699	-2.46433	18.1732	2.01701e-05	0.000121807
ENSGALG00000012984		28	1185316	1196659	-3.05113	3.21673	157.318	4.36071e-36	1.02775e-33
ENSGALG00000008109	CDHR3	1	14151339	14182335	-3.05221	0.76289	145.99	1.30473e-33	2.52223e-31
ENSGALG00000003334	METTL11B	8	4976799	4993570	-3.05917	-1.74591	35.0647	3.18936e-09	4.10419e-08
ENSGALG00000040732		4	11560384	11588089	-3.09208	-2.90361	11.9718	0.00054011	0.0022939
ENSGALG00000045375		Z	27155964	27159506	-3.10642	-3.19255	7.81622	0.00517793	0.0164335
ENSGALG00000006676	RLBP1	10	12976366	12980554	-3.12294	-2.86059	11.6614	0.000638111	0.00266667
ENSGALG00000013079		2	80294941	80381834	-3.12974	-2.31667	15.6657	7.55816e-05	0.000396952
ENSGALG00000045036		4	2329023	2329910	-3.16877	-0.754627	18.539	1.66459e-05	0.000102552
ENSGALG00000018946	LMOD3	12	15361702	15364738	-3.19645	-3.13452	9.52053	0.00203186	0.00729206
ENSGALG00000005541	GJB1	4	2330650	2333141	-3.27999	2.97607	34.9046	3.46259e-09	4.41615e-08
ENSGALG00000045383		8	11996010	12003650	-3.3225	-0.51223	29.3915	5.91354e-08	6.09236e-07
ENSGALG00000023925	CYP2C45	6	16567737	16581736	-3.36691	2.33798	13.6735	0.000217496	0.00102297
ENSGALG00000028839	GPHB5	5	53478309	53479912	-3.38501	-3.07566	11.1135	0.000856995	0.00345955
ENSGALG00000040059	C21orf62	1	105102339	105103016	-3.40038	-3.07637	10.8271	0.00100025	0.00396802
ENSGALG00000014766	HAO2	1	78483489	78493943	-3.47709	-1.92334	18.362	1.82668e-05	0.000111526
ENSGALG00000033992		3	35784910	35786718	-3.50489	-1.8861	21.4322	3.66556e-06	2.58361e-05
ENSGALG00000040470		AADN04001826.1	17736	18882	-3.51832	-3.07076	10.0525	0.00152137	0.00566809
ENSGALG00000016557	BMX	1	121963490	121989828	-3.52031	3.20633	148.19	4.31227e-34	8.72854e-32
ENSGALG00000043760		2	144639323	144640120	-3.59287	-3.01414	14.0144	0.000181421	0.000868245
ENSGALG00000020160	ADH6	4	60350736	60368587	-3.61974	5.70567	100.501	1.18366e-23	9.47202e-22
ENSGALG00000010822	SPATA4	4	44650490	44657234	-3.63889	-2.96448	12.5868	0.000388471	0.00171595
ENSGALG00000002893	STC2	13	9230034	9239581	-3.67467	3.40272	121.939	2.3802e-28	2.90435e-26
ENSGALG00000005347	ADAMTS18	11	13995378	14063388	-3.70159	2.79225	130.792	2.74931e-30	4.07775e-28
ENSGALG00000014989	S100Z	Z	23387606	23392488	-3.72075	-1.55286	41.6522	1.09042e-10	1.81965e-09
ENSGALG00000009861	RD3	3	22270980	22278869	-3.72169	1.79768	83.1683	7.5356e-20	4.03894e-18
ENSGALG00000043905		1	83377413	83381837	-3.75883	-2.25586	19.033	1.2848e-05	8.06455e-05
ENSGALG00000041739		AADN04024149.1	778	5231	-3.7739	-2.57007	6.35479	0.0117065	0.0327443
ENSGALG00000038613		1	167556365	167580841	-3.80306	-3.39521	8.88702	0.00287205	0.0098768
ENSGALG00000034741	ETNPPL	4	37934303	37947629	-3.83176	4.35553	107.66	3.19131e-25	3.00036e-23
ENSGALG00000039843		2	128974062	128976455	-3.84869	-2.90807	15.5196	8.16558e-05	0.000425337
ENSGALG00000027234	HOXA13	2	32738288	32739767	-3.88929	-1.56068	21.1869	4.16609e-06	2.90664e-05
ENSGALG00000043909		6	17836546	17840466	-3.95129	2.7099	17.2951	3.20019e-05	0.000184515
ENSGALG00000007959	SLC26A3	1	14833201	14843801	-3.98728	4.43495	75.8709	3.02833e-18	1.33596e-16
ENSGALG00000032384		4	76922887	76933762	-4.08982	-3.32478	11.077	0.000874053	0.00352262
ENSGALG00000042431		4	39652919	39669988	-4.11439	-2.09405	26.309	2.90935e-07	2.5922e-06
ENSGALG00000006513	F9	4	5049715	5062317	-4.13498	-2.03905	27.9428	1.24958e-07	1.19905e-06
ENSGALG00000036831		AADN04006988.1	2242	9259	-4.21112	1.53	42.2328	8.10298e-11	1.37351e-09
ENSGALG00000046331	DMBT1L	LGE64	598983	613921	-4.30119	-2.71042	25.7226	3.94178e-07	3.4131e-06
ENSGALG00000044261		2	80203990	80222536	-4.3464	-3.25718	12.5933	0.000387141	0.00171052
ENSGALG00000006217	S100B	7	6920734	6923751	-4.44022	3.92335	570.123	5.27871e-126	4.54101e-122
ENSGALG00000038694		AADN04004570.1	1172	10525	-4.49324	2.96395	34.8261	3.60507e-09	4.58428e-08
ENSGALG00000013281		4	61417014	61423693	-4.59325	-3.1897	14.7969	0.000119731	0.000597439
ENSGALG00000010469	CYP4B7	8	21954420	21961495	-4.71746	1.20135	38.3233	5.99437e-10	8.80728e-09
ENSGALG00000044610	CFAP100	12	10668759	10678545	-4.71837	-1.68061	52.4795	4.34761e-13	1.02291e-11
ENSGALG00000015793		1	103054571	103056485	-4.87467	-3.0731	19.2737	1.13254e-05	7.1955e-05
ENSGALG00000045140		28	3397880	3399019	-5.03966	-3.0132	21.6931	3.19945e-06	2.28789e-05
ENSGALG00000013304	SLC5A12	5	3366478	3381893	-5.11028	9.00939	82.5129	1.04981e-19	5.54048e-18
ENSGALG00000035650	NKX1-1	4	85002937	85007659	-5.29717	-2.90437	25.9034	3.58945e-07	3.13325e-06
ENSGALG00000030614	ADH1C	4	60372986	60387622	-5.43043	5.93373	122.363	1.92268e-28	2.37983e-26

## Sheet: DEG_15I_8dpi
Ensembl_Gene_ID	Gene_Symol	Chromosome	Start	End	logFC	logCPM	LR	P_Value	FDR
ENSGALG00000000871	MADPRT1	1	194211172	194212413	6.88994	6.0081	56.0042	7.23146e-14	3.32379e-12
ENSGALG00000023622	AVD	Z	9164721	9165903	6.53962	7.19981	42.0034	9.11152e-11	2.68767e-09
ENSGALG00000046285		AADN04010162.1	5681	7312	6.13985	-1.98233	32.2068	1.38607e-08	2.83313e-07
ENSGALG00000014585		19	4767118	4768209	5.88888	8.60103	276.529	4.28587e-62	8.27362e-59
ENSGALG00000003105	ANKFN1	18	6179731	6229305	5.8394	-0.506749	19.3237	1.10327e-05	0.000121935
ENSGALG00000008267	IL5RA	12	18124659	18138869	5.39601	-2.50949	12.4355	0.000421255	0.00289284
ENSGALG00000020049	KCNK16	3	29168132	29175249	5.34295	-0.987452	15.8881	6.72006e-05	0.000601827
ENSGALG00000013226		1	66881497	66887420	5.19965	0.414355	27.0128	2.02117e-07	3.33166e-06
ENSGALG00000003110		18	6232355	6237170	5.1426	-2.62955	10.1854	0.00141556	0.00808523
ENSGALG00000033784		AADN04013946.1	2685	3581	4.99709	-0.572491	28.1171	1.14191e-07	1.97212e-06
ENSGALG00000039585		2	148501300	148505443	4.71383	-2.89804	12.4576	0.000416302	0.00286903
ENSGALG00000033194		AADN04001190.1	3	2626	4.70682	-2.89867	11.8924	0.000563642	0.00370375
ENSGALG00000030255	AMBP	17	1125509	1130778	4.66343	-2.92921	11.8891	0.000564626	0.00370741
ENSGALG00000006443	ART1	1	194197429	194198714	4.63101	0.822256	35.446	2.62224e-09	6.04228e-08
ENSGALG00000045640		AADN04024605.1	911	5580	4.54417	2.70112	141.308	1.37771e-32	6.29901e-30
ENSGALG00000036514		18	2742881	2749945	4.53174	-2.98801	10.4845	0.00120378	0.00707766
ENSGALG00000029314		1	168077591	168087419	4.49879	-3.02335	8.22171	0.00413922	0.019899
ENSGALG00000046053		4	74680812	74729305	4.48921	-2.99302	9.01253	0.00268135	0.0138073
ENSGALG00000029677	NME8	2	46333773	46352375	4.4683	-3.02705	9.23543	0.00237377	0.0124786
ENSGALG00000037004		AADN04000792.1	13942	26710	4.36288	-3.07554	9.64403	0.00189968	0.0103464
ENSGALG00000032652	gga-mir-1698-2	19	640934	641040	4.23824	-3.12934	7.45061	0.00634149	0.0279141
ENSGALG00000021737	gga-mir-365-2	18	6504853	6504948	4.23228	-3.16942	6.23544	0.0125218	0.0478983
ENSGALG00000032894		AADN04013137.1	3521	5233	4.20584	-0.816482	58.0734	2.52514e-14	1.21866e-12
ENSGALG00000016556		3	105439100	105446401	4.19063	6.84474	159.778	1.26519e-36	8.79254e-34
ENSGALG00000036376		AADN04008569.1	450	976	4.17474	-3.13832	7.41939	0.00645245	0.0282808
ENSGALG00000045090		AADN04004768.1	5849	7382	4.15007	-3.17587	7.66919	0.00561718	0.0253686
ENSGALG00000028912	SCRT2	20	10118731	10121472	4.14508	-3.17706	7.56052	0.00596607	0.0265713
ENSGALG00000037472		2	89705698	89747827	4.13066	-3.17851	8.49711	0.0035571	0.0175097
ENSGALG00000032064		AADN04010502.1	5811	8439	4.12615	-3.18062	8.44004	0.00367047	0.0180101
ENSGALG00000006469	ATP12A	24	2848179	2865777	4.03796	-3.227	7.14722	0.00750803	0.0319952
ENSGALG00000003134		13	10105499	10107050	4.03103	-3.22793	7.175	0.00739266	0.0316044
ENSGALG00000039874		9	16044143	16046075	4.01282	2.00543	22.5172	2.08274e-06	2.74873e-05
ENSGALG00000034401		AADN04012524.1	2045	2548	3.99415	-3.23521	7.51191	0.00612923	0.0271726
ENSGALG00000035392		MT	6362	6430	3.99073	-3.2351	6.75029	0.00937325	0.0380137
ENSGALG00000000892	IL10	26	2562267	2564556	3.97053	-1.46116	29.1568	6.67518e-08	1.20933e-06
ENSGALG00000027166	ART7B	1	194201565	194202812	3.94504	-1.0248	19.8956	8.17862e-06	9.41653e-05
ENSGALG00000009903	IFNG	1	35053221	35057370	3.9343	0.571256	76.5406	2.15728e-18	1.71929e-16
ENSGALG00000045710		28	4960698	4961798	3.86455	-3.28638	7.01535	0.00808139	0.0338886
ENSGALG00000037363		20	4700101	4706990	3.86343	-3.28731	6.96053	0.00833271	0.0346761
ENSGALG00000045608		AADN04000952.1	14	4862	3.84861	-3.29332	6.92451	0.00850223	0.035297
ENSGALG00000046249		AADN04003759.1	11224	12420	3.70375	-3.34674	6.18902	0.0128545	0.0488698
ENSGALG00000011633	SLC5A8	1	47637919	47660352	3.51193	4.99003	16.1441	5.87018e-05	0.000535372
ENSGALG00000030768		5	17278011	17288657	3.46349	-2.39787	9.928	0.00162783	0.0091085
ENSGALG00000013548	GZMA	Z	16662049	16666243	3.45339	8.78418	91.6317	1.04406e-21	1.27743e-19
ENSGALG00000042588		5	51563093	51575957	3.41549	-2.46895	12.4436	0.000419425	0.00288483
ENSGALG00000002102		10	1312987	1314180	3.39863	2.52748	113.647	1.55713e-26	3.33995e-24
ENSGALG00000000441	KCNA10	26	1427486	1429339	3.30469	-2.54075	9.60251	0.00194312	0.0105302
ENSGALG00000011859	GBE	1	49180327	49185207	3.15822	-0.509687	34.2203	4.92131e-09	1.07958e-07
ENSGALG00000029504		24	4298240	4300790	3.14655	1.29817	53.9284	2.07927e-13	8.96408e-12
ENSGALG00000037616		6	25990776	25994887	3.14151	-2.61908	11.5663	0.000671587	0.00429924
ENSGALG00000025924	AQP10	25	2151335	2154405	3.13753	-1.11479	22.8347	1.7655e-06	2.37598e-05
ENSGALG00000002988	PHGDH	8	4264703	4268005	3.13674	-0.111435	12.5898	0.000387853	0.00270299
ENSGALG00000016127	SH3BGR	1	108027675	108053510	3.11061	2.13306	47.1347	6.62731e-12	2.31676e-10
ENSGALG00000028016		1	49189519	49197004	3.09694	5.34259	110.006	9.76818e-26	1.90688e-23
ENSGALG00000010486	JAKMIP3	6	34890408	34902709	3.0905	-2.64892	9.42841	0.00213649	0.0114178
ENSGALG00000033210		AADN04009922.1	2956	7017	3.07315	-2.65904	7.49204	0.00619723	0.027432
ENSGALG00000044623		6	31396366	31405410	3.05909	-0.590075	24.1326	8.99233e-07	1.29332e-05
ENSGALG00000045429		2	110190000	110202143	3.05717	-1.73853	25.3139	4.87183e-07	7.40534e-06
ENSGALG00000038455		AADN04002759.1	7187	9361	3.03534	-2.68741	9.11942	0.00252911	0.0131654
ENSGALG00000031482	Pou5f3	17	950257	953061	3.0247	-2.68479	10.169	0.00142823	0.00815446
ENSGALG00000046159	KNG1	9	16218893	16235485	3.01905	0.562098	39.9899	2.55283e-10	6.9847e-09
ENSGALG00000027165	RSFR	6	9299463	9300672	3.00984	7.50953	386.075	5.91989e-86	3.42841e-82
ENSGALG00000010068	KCNK17	3	29180232	29204363	2.97627	4.23749	37.5708	8.81547e-10	2.2101e-08
ENSGALG00000045916		17	727125	730157	2.94939	4.05457	57.5922	3.22503e-14	1.53933e-12
ENSGALG00000033520	DCSTAMP	2	130555339	130558082	2.9063	1.73261	47.9377	4.39969e-12	1.58261e-10
ENSGALG00000045901		17	1488963	1490498	2.89611	1.57751	23.6725	1.14204e-06	1.60662e-05
ENSGALG00000045319		20	5316420	5317198	2.89607	1.24993	14.4847	0.000141302	0.00113394
ENSGALG00000000745	SLC26A9	26	2323804	2335164	2.8901	4.84784	33.3757	7.59688e-09	1.62148e-07
ENSGALG00000044449		1	77197103	77198831	2.8836	3.92153	17.4067	3.01754e-05	0.000296699
ENSGALG00000044007		19	8570011	8573489	2.86844	-0.314456	9.86249	0.00168683	0.00938724
ENSGALG00000006712	RSPH14	15	8737729	8807460	2.86289	-1.33648	23.925	1.00164e-06	1.42644e-05
ENSGALG00000030156		AADN04015028.1	44	2341	2.84208	-1.35171	29.4066	5.8678e-08	1.08109e-06
ENSGALG00000023689	ASS1	17	6346895	6367468	2.83581	7.84726	66.6573	3.23053e-16	1.92217e-14
ENSGALG00000027051	CCAH221	19	4787699	4789411	2.81605	1.58442	98.13	3.91791e-23	5.57949e-21
ENSGALG00000036678	ETV4	27	3550456	3562778	2.81223	3.99299	29.0807	6.94251e-08	1.24736e-06
ENSGALG00000014840	C6	Z	12966009	12990144	2.78948	-2.81314	7.98322	0.00472128	0.022092
ENSGALG00000039927		AADN04014061.1	2045	3876	2.76584	-1.02959	18.7007	1.52922e-05	0.000163903
ENSGALG00000042932		AADN04000777.1	19844	20923	2.76571	-2.34198	9.41311	0.00215439	0.0114994
ENSGALG00000029669	C1QC	21	6086545	6088226	2.74466	6.19777	295.291	3.49719e-66	8.68002e-63
ENSGALG00000012522	PVALB	1	51645215	51653703	2.62757	-2.89503	6.66175	0.0098504	0.0395793
ENSGALG00000015053	GLDC	Z	28030127	28068146	2.61682	5.73717	28.6482	8.67955e-08	1.5294e-06
ENSGALG00000031373	PADIL	21	150867	156826	2.6128	3.32827	36.4272	1.58476e-09	3.82411e-08
ENSGALG00000041079		19	4772390	4773608	2.54011	0.420255	47.6134	5.19133e-12	1.83321e-10
ENSGALG00000037167	HIST1H103	1	48153696	48154408	2.53001	0.715296	51.7319	6.36193e-13	2.60076e-11
ENSGALG00000004771	C1QB	21	6083120	6085216	2.50537	6.56731	225.316	6.26378e-51	8.37131e-48
ENSGALG00000004916	DRC3	14	5000566	5014849	2.50491	-0.557418	21.2482	4.0348e-06	5.00361e-05
ENSGALG00000044778		1	132561119	132564698	2.46714	3.74908	11.7492	0.00060869	0.00395489
ENSGALG00000029193		MT	5102	5172	2.45641	-2.15557	12.4228	0.00042413	0.00290804
ENSGALG00000041327	TRIM55	2	115378323	115415005	2.45515	-1.6523	16.8095	4.1325e-05	0.00039191
ENSGALG00000006375	TM4SF19	9	4743415	4745533	2.44421	1.66831	77.8737	1.09842e-18	9.08756e-17
ENSGALG00000038579		33	1211513	1224605	2.44337	-1.6355	15.3757	8.81136e-05	0.000758992
ENSGALG00000034478	CCL4	19	389572	391141	2.43734	2.70298	48.9735	2.5944e-12	9.63143e-11
ENSGALG00000009594	RARRES1	9	22539912	22550592	2.42904	8.65123	47.6931	4.98454e-12	1.77462e-10
ENSGALG00000003016	MASP2	21	4069606	4082988	2.40091	-0.513357	14.9634	0.000109616	0.000916934
ENSGALG00000034133		6	13321781	13363451	2.39677	-2.54757	8.42398	0.00370304	0.0181537
ENSGALG00000037842	LRGUK	1	1375947	1410781	2.37357	-1.03137	19.3154	1.10807e-05	0.00012231
ENSGALG00000041025	FOXJ1	18	4535841	4541780	2.35772	-0.81287	17.5276	2.83172e-05	0.000280333
ENSGALG00000036583		12	11936299	11948564	2.34086	-2.22878	9.1426	0.00249726	0.0130293
ENSGALG00000003196	RNASE6	6	9290894	9300707	2.31646	4.88442	102.567	4.16931e-24	6.64566e-22
ENSGALG00000044719	OCSTAMP	20	5717615	5720438	2.30879	-2.26123	7.52565	0.00608267	0.0270075
ENSGALG00000043064	EXFABP	17	992193	995196	2.30407	4.87012	8.56021	0.00343591	0.0170218
ENSGALG00000007768	AURKA	20	12229605	12236352	2.29666	5.35609	112.735	2.46655e-26	5.10164e-24
ENSGALG00000008121	CYP17A1	6	23388033	23390555	2.27489	-2.61381	7.83345	0.00512881	0.0235735
ENSGALG00000026761	LIN28B	3	69096720	69176650	2.27171	-2.28387	7.08782	0.00776094	0.0328321
ENSGALG00000014659		1	77392527	77399415	2.25924	6.25671	75.0074	4.6895e-18	3.58923e-16
ENSGALG00000000081	IL4I1	16	205312	210738	2.24936	1.14589	15.1501	9.92918e-05	0.000837832
ENSGALG00000041752		23	1969662	1975770	2.24237	3.16764	16.325	5.33555e-05	0.000491516
ENSGALG00000006110	PLK1	14	6936437	6941976	2.23359	6.08844	123.344	1.17258e-28	3.18318e-26
ENSGALG00000032329	NPM3	6	22696475	22699672	2.23202	4.6625	83.0154	8.14178e-20	7.72979e-18
ENSGALG00000045439		W	684428	1046134	2.22249	-2.31273	7.5731	0.00592458	0.0264204
ENSGALG00000037802	RAB11B	25	825756	827508	2.22206	0.580327	25.403	4.65202e-07	7.09607e-06
ENSGALG00000046278		28	3964525	3964815	2.21401	-1.03374	11.709	0.000621971	0.00402763
ENSGALG00000003584	KPNA2	18	7053034	7058678	2.20619	7.3478	127.014	1.84504e-29	5.43317e-27
ENSGALG00000046188	CDC20B	Z	16675085	16704790	2.20242	-2.65244	6.62032	0.0100822	0.0402869
ENSGALG00000035142		AADN04009149.1	5036	9630	2.19518	-2.34522	7.10995	0.00766574	0.0325158
ENSGALG00000033094		28	1848646	1850120	2.19141	0.98658	44.9217	2.05074e-11	6.59807e-10
ENSGALG00000014938	ABHD3	2	102742275	102763289	2.18893	5.39062	84.2477	4.36512e-20	4.26065e-18
ENSGALG00000042375		AADN04003154.1	9058	17721	2.18682	0.246102	23.2882	1.39449e-06	1.92591e-05
ENSGALG00000019304	ASCL4	1	53368976	53369485	2.18647	-0.558152	9.66874	0.0018743	0.0102499
ENSGALG00000046160		4	51307996	51309507	2.18302	-1.81258	6.2459	0.0124481	0.0476793
ENSGALG00000009479		2	22939327	22944066	2.18022	3.93744	46.4358	9.46721e-12	3.21885e-10
ENSGALG00000012783	MYBPC1	1	55652011	55723269	2.17959	-1.0436	11.5199	0.000688548	0.00439164
ENSGALG00000030832	AT2	AADN04005107.1	12930	13868	2.17335	3.52442	37.7427	8.07171e-10	2.04131e-08
ENSGALG00000037501		19	4188410	4189257	2.16516	-2.34566	8.72547	0.00313796	0.0157843
ENSGALG00000036942	KCNA3	26	1481250	1482992	2.15153	3.71793	17.7104	2.57223e-05	0.000258174
ENSGALG00000016931	BORA	1	156259760	156279285	2.14944	4.30156	96.7994	7.67188e-23	1.05657e-20
ENSGALG00000044218		4	86373897	86375718	2.14477	-1.35207	17.011	3.71642e-05	0.00035812
ENSGALG00000009844	ACTC1	5	32283463	32288278	2.12123	0.834011	27.452	1.61043e-07	2.69553e-06
ENSGALG00000027765	MMR1L1	2	19491773	19522296	2.11487	1.34198	17.1558	3.4435e-05	0.000333486
ENSGALG00000002846		13	8924782	8949939	2.11001	7.37907	36.5285	1.5045e-09	3.66608e-08
ENSGALG00000009032	PIF1	8	19675023	19681422	2.09905	1.9287	78.6554	7.39471e-19	6.26711e-17
ENSGALG00000002908	TRAIP	12	2527220	2545564	2.09724	4.09432	70.9376	3.68695e-17	2.48283e-15
ENSGALG00000015712	SLBP	4	84514573	84521325	2.08863	5.06301	67.9261	1.69738e-16	1.03113e-14
ENSGALG00000002207	ATP6V1G3	8	2118622	2130456	2.08413	-2.12908	10.6707	0.00108845	0.00649662
ENSGALG00000011783	HIST1H111R	1	48200667	48201409	2.06635	-1.73665	10.3808	0.0012733	0.0073963
ENSGALG00000046502		AADN04001067.1	13263	15156	2.05846	-2.41223	7.91924	0.00489118	0.0227134
ENSGALG00000033834	TRIP13	2	55710333	55725601	2.04946	3.39163	89.2313	3.51244e-21	3.91187e-19
ENSGALG00000008233	BUB1	3	3107192	3126953	2.04828	5.49573	109.164	1.49392e-25	2.85224e-23
ENSGALG00000041822	FGF22	28	2739634	2742740	2.03526	2.51209	19.6228	9.43373e-06	0.000106415
ENSGALG00000044714		2	15888370	15892729	2.03462	-0.639925	14.7586	0.000122191	0.00100566
ENSGALG00000011434	SLC11A1	7	22674385	22678942	2.0298	2.65018	72.0237	2.12633e-17	1.47772e-15
ENSGALG00000008440	CHST1	5	23993359	23994615	2.02862	-1.18423	9.81268	0.00173312	0.00959278
ENSGALG00000011419	DUSP4	4	49691811	49696013	2.01897	3.93787	49.7259	1.76793e-12	6.70655e-11
ENSGALG00000001407	ADAMTS15	24	1676278	1685806	2.01364	2.85672	32.5849	1.14095e-08	2.36549e-07
ENSGALG00000031013	DHDH	AADN04000777.1	34106	38591	2.00364	4.31209	34.489	4.28677e-09	9.49564e-08
ENSGALG00000014801	NDC80	2	101458366	101477125	1.99793	5.32596	102.279	4.82289e-24	7.61753e-22
ENSGALG00000010120		8	20815604	20831192	1.99589	5.01119	95.0907	1.81861e-22	2.39368e-20
ENSGALG00000005616	ARSI	13	13183770	13186780	1.99351	3.12626	20.2935	6.64272e-06	7.8404e-05
ENSGALG00000029329	POU3F4	4	9103122	9104464	1.9931	-1.3231	14.8606	0.000115753	0.000958574
ENSGALG00000011808	CCR9	2	42945010	42946158	1.98789	1.92883	36.1285	1.84723e-09	4.40849e-08
ENSGALG00000033535	RGS16	8	5614273	5619057	1.98357	3.47396	17.5936	2.73514e-05	0.000271855
ENSGALG00000016609	CENPO	3	105902929	105909634	1.98287	4.06361	100.752	1.04261e-23	1.60303e-21
ENSGALG00000014513	CDCA3	1	77256837	77258980	1.97912	4.86286	58.5609	1.97095e-14	9.6189e-13
ENSGALG00000031737		5	14760117	14805890	1.97591	5.51365	25.1658	5.26078e-07	7.9479e-06
ENSGALG00000016442		3	96931859	96936929	1.96782	6.52873	136.875	1.28409e-31	4.95773e-29
ENSGALG00000037453	TERF1	2	118052590	118075361	1.96565	4.87535	84.699	3.47421e-20	3.4492e-18
ENSGALG00000035758		AADN04002426.1	4458	16388	1.949	-2.47465	7.11261	0.00765437	0.032481
ENSGALG00000020827	ATP13A4	9	13108724	13142104	1.944	0.415009	19.7906	8.6406e-06	9.87644e-05
ENSGALG00000045590		27	348939	349602	1.9424	-1.99316	9.25344	0.00235053	0.0123714
ENSGALG00000004161	CCNB2	10	6752260	6759377	1.93978	6.28149	113.471	1.70111e-26	3.60427e-24
ENSGALG00000009157		9	19308959	19332714	1.92272	4.81943	100.367	1.26624e-23	1.89652e-21
ENSGALG00000022586	HPX	1	194439299	194442894	1.91791	3.80568	7.01383	0.00808826	0.0338995
ENSGALG00000038396		6	31367045	31374063	1.91661	7.50247	11.4739	0.000705817	0.00449189
ENSGALG00000003085	CDK1	6	8734947	8742973	1.90375	6.80866	121.518	2.94276e-28	7.40979e-26
ENSGALG00000031487	FSTL4	13	16330488	16516432	1.89889	2.7804	16.5901	4.63926e-05	0.000433813
ENSGALG00000007381	SERPING1	5	16999644	17004311	1.89371	7.29838	69.6205	7.18873e-17	4.66034e-15
ENSGALG00000038411	CENPL	8	5564122	5567033	1.88767	3.8656	67.9994	1.63543e-16	1.00049e-14
ENSGALG00000037660		23	4396338	4404571	1.88608	-2.02054	8.21365	0.00415764	0.0199518
ENSGALG00000025810	CCNB3	4	1848475	1851728	1.88377	5.48171	133.294	7.79774e-31	2.82246e-28
ENSGALG00000011190		4	46742443	46743346	1.88187	7.40239	17.9623	2.25325e-05	0.000228935
ENSGALG00000019325		1	49197217	49205179	1.88095	5.88818	31.4329	2.06453e-08	4.10872e-07
ENSGALG00000026146	CRLF1	28	3894656	3898468	1.87774	-0.421138	27.1002	1.93174e-07	3.19334e-06
ENSGALG00000043448	ABLIM2	4	81244337	81342994	1.87343	3.59473	38.7155	4.90291e-10	1.28288e-08
ENSGALG00000044632		28	4869939	4874272	1.87198	-1.86093	10.4801	0.00120666	0.00708742
ENSGALG00000009971	CDC20	8	19746944	19752319	1.86725	5.68414	95.3303	1.61131e-22	2.13701e-20
ENSGALG00000039054	AT1	1	194845635	194873090	1.86664	-1.17143	7.78391	0.00527135	0.0240758
ENSGALG00000036571		AADN04018055.1	108	4135	1.86606	-0.611758	13.9166	0.000191108	0.00147055
ENSGALG00000028664	CKS1B	25	1801173	1802313	1.85897	-0.797725	18.3072	1.87996e-05	0.000195349
ENSGALG00000010748	EXO1	3	35835014	35850100	1.85841	3.73426	77.5412	1.29981e-18	1.05036e-16
ENSGALG00000000791		26	2383708	2389921	1.85783	4.89906	56.8222	4.77056e-14	2.22208e-12
ENSGALG00000045185		5	899458	905000	1.85342	3.61095	122.418	1.86983e-28	4.92218e-26
ENSGALG00000003443	LRRC52	8	5482024	5484083	1.85216	1.05528	22.0575	2.6461e-06	3.40796e-05
ENSGALG00000033231	RACGAP1	33	341448	349070	1.84559	5.10227	143.797	3.93436e-33	1.84745e-30
ENSGALG00000026380	UBE2C	20	10709438	10710435	1.8439	5.22942	75.271	4.10333e-18	3.18264e-16
ENSGALG00000008713	BIRC5	3	15427651	15428804	1.84188	5.00679	113.259	1.89394e-26	3.96449e-24
ENSGALG00000046612		AADN04002388.1	6473	7620	1.84063	-0.913369	18.7462	1.49321e-05	0.000160143
ENSGALG00000042171		AADN04006510.1	1054	12002	1.83884	3.52453	73.6374	9.3869e-18	6.91051e-16
ENSGALG00000041621	LY6E	2	148464758	148470888	1.83591	8.68063	27.6119	1.4826e-07	2.49117e-06
ENSGALG00000042266	PHYHD1	17	5857678	5863488	1.83561	2.75383	51.3215	7.84136e-13	3.14632e-11
ENSGALG00000015360	KIAA1524	1	87568051	87602011	1.83444	4.3518	110.688	6.92591e-26	1.38311e-23
ENSGALG00000004195	KIF4A	4	1283433	1300499	1.82523	6.35856	104.558	1.52682e-24	2.60068e-22
ENSGALG00000032877		AADN04019836.1	21	3232	1.82433	3.33875	37.6433	8.49358e-10	2.14488e-08
ENSGALG00000031694		AADN04001766.1	5881	7358	1.82167	3.27813	55.8415	7.85552e-14	3.5822e-12
ENSGALG00000011881	CCNA2	4	54290252	54295395	1.81845	5.79794	72.6985	1.51049e-17	1.07554e-15
ENSGALG00000046410		4	86267807	86269363	1.81845	-1.72464	8.96357	0.00275416	0.0141344
ENSGALG00000044643		13	10364596	10366971	1.81698	-0.891236	12.7187	0.000362019	0.00254645
ENSGALG00000020322		4	2205011	2213061	1.81499	3.58461	68.1755	1.49572e-16	9.24789e-15
ENSGALG00000036892	BUB1B	5	558497	582785	1.81218	5.87976	149.251	2.52794e-34	1.37251e-31
ENSGALG00000000632	CHTF8	11	19157097	19158770	1.81038	4.03499	65.6492	5.38757e-16	3.10975e-14
ENSGALG00000017025	CKAP2	1	170406831	170416268	1.81027	5.62909	70.68	4.20123e-17	2.81823e-15
ENSGALG00000001616	CDC45	15	672190	684562	1.80665	5.06729	93.6109	3.84063e-22	4.94275e-20
ENSGALG00000031553	KIF18B	27	1471055	1478984	1.80551	3.89778	79.4762	4.88078e-19	4.28276e-17
ENSGALG00000021569	C1QA	21	6088915	6090874	1.80531	6.45188	147.508	6.07539e-34	3.01582e-31
ENSGALG00000045811		AADN04001484.1	10357	13023	1.80506	-1.72067	7.851	0.00507927	0.0233891
ENSGALG00000016582	PBK	3	105596200	105604540	1.80489	5.26945	95.9688	1.1671e-22	1.55978e-20
ENSGALG00000041203	CRMP1	4	79798866	79843362	1.80338	4.71404	42.3914	7.47182e-11	2.2382e-09
ENSGALG00000045278		AADN04020436.1	674	2935	1.79728	0.399259	22.5164	2.08362e-06	2.74873e-05
ENSGALG00000042009	HMMR	13	6718330	6730623	1.79355	4.80213	85.242	2.63994e-20	2.65123e-18
ENSGALG00000009854	NEK2	3	22192768	22199443	1.78599	4.36638	70.2587	5.20166e-17	3.42324e-15
ENSGALG00000010961	IGF2BP3	2	31211304	31319341	1.78142	5.19679	59.1991	1.42502e-14	7.0738e-13
ENSGALG00000037645		AADN04014261.1	79	4548	1.7806	0.198182	26.5997	2.50284e-07	4.0526e-06
ENSGALG00000011281	SGO1	2	36030781	36036088	1.77962	3.99594	78.6811	7.29887e-19	6.21621e-17
ENSGALG00000044113		1	162557876	162619195	1.77829	2.44509	48.8964	2.69847e-12	9.99641e-11
ENSGALG00000001632	MIS12	19	3387552	3388959	1.77669	4.68159	67.9341	1.69051e-16	1.03056e-14
ENSGALG00000025751	NMRK2	28	1465084	1470721	1.77593	5.49735	93.4664	4.13149e-22	5.23945e-20
ENSGALG00000003922	TOP2A	27	4838538	4857184	1.77571	7.38529	105.904	7.74053e-25	1.40255e-22
ENSGALG00000009033	FAM183A	8	19683035	19684906	1.77549	-2.10919	8.86098	0.00291331	0.014826
ENSGALG00000015691	SMC2	Z	66464325	66488192	1.77299	7.4856	34.7515	3.74593e-09	8.41937e-08
ENSGALG00000037740	QRFPR	4	54427478	54447160	1.77147	0.684468	10.2681	0.00135348	0.00778653
ENSGALG00000006044		9	4874387	4875766	1.77096	1.25829	15.2473	9.43117e-05	0.000802828
ENSGALG00000010623	ORC1	8	24455444	24470668	1.76829	4.34748	47.9999	4.2625e-12	1.54285e-10
ENSGALG00000035753		9	19548183	19553105	1.7672	-2.32466	7.00873	0.00811132	0.0339663
ENSGALG00000010801	TMEM61	8	25348716	25353446	1.75736	-0.075539	21.4213	3.68645e-06	4.60449e-05
ENSGALG00000035030	KIF20A	13	10055277	10065150	1.75678	5.72644	92.1146	8.18015e-22	1.00796e-19
ENSGALG00000010900	SPC25	7	19023492	19027011	1.75457	4.75363	73.138	1.20896e-17	8.71556e-16
ENSGALG00000004444	SHCBP1	11	7987726	8002145	1.7535	3.6342	59.7839	1.05865e-14	5.37806e-13
ENSGALG00000036645	KIF15	2	43344133	43378973	1.75159	5.54824	129.781	4.57566e-30	1.47218e-27
ENSGALG00000042227	GNLY	22	4711547	4713024	1.75053	3.67451	52.6206	4.04626e-13	1.69806e-11
ENSGALG00000019300		1	55173105	55201560	1.74988	-1.46699	7.00302	0.00813722	0.0340501
ENSGALG00000015874	TTK	3	79481228	79509308	1.74329	4.83449	115.795	5.27153e-27	1.18945e-24
ENSGALG00000039867		AADN04020175.1	1439	2998	1.74224	-1.50631	10.6098	0.00112487	0.00668027
ENSGALG00000035831	HASPIN	19	6617713	6620307	1.74165	3.42324	70.2904	5.11868e-17	3.38144e-15
ENSGALG00000027454	CENPW	3	59770150	59778057	1.73901	4.10439	104.219	1.8116e-24	2.99759e-22
ENSGALG00000026301		3	106147418	106157704	1.73805	2.7855	54.9778	1.219e-13	5.41662e-12
ENSGALG00000016937	DIAPH3	1	162382843	162527048	1.73764	3.13117	42.7263	6.296e-11	1.90238e-09
ENSGALG00000042954		4	5320202	5322182	1.73537	-2.13195	8.55536	0.00344506	0.0170574
ENSGALG00000005038	CENPI	4	2094541	2108780	1.73307	4.44661	81.4376	1.8088e-19	1.66276e-17
ENSGALG00000035516	BATF3	3	21845131	21847685	1.73255	3.84272	33.6075	6.74317e-09	1.44995e-07
ENSGALG00000025996		6	33407191	33426169	1.7317	7.52486	128.18	1.02515e-29	3.18054e-27
ENSGALG00000043642		2	46919278	46928806	1.72706	4.25019	88.3352	5.52516e-21	5.96236e-19
ENSGALG00000044476		AADN04000990.1	18142	19717	1.72338	4.16457	77.366	1.42039e-18	1.13881e-16
ENSGALG00000044404		20	3967973	3972965	1.72305	3.81942	42.5241	6.98155e-11	2.09495e-09
ENSGALG00000045786		4	86447993	86449875	1.72254	0.377416	12.0773	0.000510404	0.0033958
ENSGALG00000013811		1	659230	661272	1.72187	3.32712	50.9117	9.66162e-13	3.81502e-11
ENSGALG00000026152	GBP	12	2254875	2264684	1.71673	7.49966	54.0788	1.92608e-13	8.34505e-12
ENSGALG00000030424		1	48162556	48163154	1.71329	-1.80358	8.43042	0.00368995	0.0180997
ENSGALG00000005739	SCD	6	17493789	17509405	1.70878	4.42284	30.4392	3.44502e-08	6.57011e-07
ENSGALG00000043381		2	44146929	44151846	1.70672	-0.975539	11.5342	0.000683266	0.00435955
ENSGALG00000004037	DNA2	6	10593818	10608366	1.70653	4.58484	85.4657	2.3576e-20	2.40947e-18
ENSGALG00000034272		1	651832	654431	1.70583	2.3763	58.0041	2.61572e-14	1.25888e-12
ENSGALG00000001506	PTTG1	13	7818158	7821302	1.70409	4.69902	99.7937	1.69128e-23	2.46927e-21
ENSGALG00000038799		6	19459568	19471897	1.70274	3.08074	81.6679	1.6099e-19	1.48778e-17
ENSGALG00000037735	CENPA	16	56578	58190	1.69959	1.87257	32.0114	1.53267e-08	3.08917e-07
ENSGALG00000034232		6	19443283	19453884	1.69639	2.72678	46.1418	1.09999e-11	3.69655e-10
ENSGALG00000027247	EOMES	2	38739416	38744142	1.69306	3.93075	28.9793	7.31561e-08	1.31032e-06
ENSGALG00000010719		4	42526294	42543086	1.69249	2.61165	21.055	4.46294e-06	5.4605e-05
ENSGALG00000007609	ARHGAP19	6	22356954	22376065	1.69225	4.84094	99.4598	2.00191e-23	2.87447e-21
ENSGALG00000020210	CENPU	4	39752033	39762452	1.69206	3.18907	56.9419	4.48889e-14	2.09651e-12
ENSGALG00000004687	CENPP	12	3334370	3451194	1.68881	2.79412	45.5116	1.51734e-11	4.96464e-10
ENSGALG00000032270	NCAPH	22	2992286	3002000	1.68787	4.76182	71.8909	2.27435e-17	1.56815e-15
ENSGALG00000002781	BRCA1	27	5573536	5593894	1.68468	5.21608	77.6885	1.20642e-18	9.79456e-17
ENSGALG00000043779		6	17491501	17492581	1.68449	3.92943	33.1865	8.3729e-09	1.77403e-07
ENSGALG00000002431		8	2661073	2693248	1.68142	8.40368	150.772	1.17526e-34	6.58675e-32
ENSGALG00000032677		AADN04013752.1	1847	4171	1.68027	-2.00477	6.86303	0.00879973	0.0361605
ENSGALG00000039576	KNSTRN	5	749134	754167	1.6793	4.83148	121.128	3.58193e-28	8.89036e-26
ENSGALG00000035153		AADN04000990.1	1142	4270	1.67914	-0.846514	7.41703	0.00646092	0.0283107
ENSGALG00000006525	NCAPG2	2	9476883	9510317	1.67373	4.4763	81.0372	2.21503e-19	2.02547e-17
ENSGALG00000032428		11	8512210	8515232	1.66657	4.52863	38.3546	5.89895e-10	1.5274e-08
ENSGALG00000007186	TMEM268	17	3014714	3023049	1.66437	3.51212	32.0214	1.52483e-08	3.08052e-07
ENSGALG00000012165	DLGAP5	5	56376119	56394486	1.66	5.66121	104.898	1.28609e-24	2.24279e-22
ENSGALG00000034198	MCM10	1	6714748	6729461	1.65927	3.63996	89.7464	2.70728e-21	3.07427e-19
ENSGALG00000029140	CRABP2	25	1448613	1451273	1.65884	-0.102721	12.7399	0.00035794	0.00252388
ENSGALG00000003148	SPAG16	7	3803642	4064465	1.65412	-1.84004	9.26227	0.00233923	0.0123306
ENSGALG00000031340	E2F7	1	38293246	38308943	1.65388	3.58543	87.5817	8.087e-21	8.67306e-19
ENSGALG00000027871	MAD2L1BP	3	30942165	30943261	1.65381	2.72104	41.1683	1.39671e-10	3.9912e-09
ENSGALG00000034982	CYP11A1	10	2491141	2495357	1.6528	0.0171581	23.1758	1.47849e-06	2.03062e-05
ENSGALG00000022901		3	87198999	87201427	1.6502	-2.00676	8.00222	0.00467199	0.0219372
ENSGALG00000040162		1	88670551	88680913	1.64983	2.90401	55.3211	1.02362e-13	4.61933e-12
ENSGALG00000043597	RAD54B	2	126626957	126686324	1.64571	2.39938	39.0976	4.03145e-10	1.06609e-08
ENSGALG00000028448	SH2D1B	1	87603283	87613437	1.64529	2.33522	59.4415	1.25982e-14	6.30781e-13
ENSGALG00000035505	AOAH	2	46830837	46896210	1.64092	2.5168	41.5992	1.12039e-10	3.24428e-09
ENSGALG00000039655		1	194829628	194830562	1.63869	-0.807037	10.4829	0.00120485	0.00708155
ENSGALG00000045529		5	303491	304391	1.63601	1.00105	14.7082	0.0001255	0.00102706
ENSGALG00000040397	HAUS1	Z	2139216	2148165	1.63433	3.19238	24.9313	5.94093e-07	8.89041e-06
ENSGALG00000007354	CIT	15	9611096	9680292	1.63424	4.0805	84.0243	4.88733e-20	4.71736e-18
ENSGALG00000013208		4	61379847	61415721	1.63191	5.31801	118.882	1.11129e-27	2.60912e-25
ENSGALG00000003881	ERCC6L	4	1683333	1687408	1.6267	4.50124	75.0779	4.52514e-18	3.49421e-16
ENSGALG00000017128	SKA3	1	178626443	178635923	1.62128	4.06404	87.0236	1.07232e-20	1.14297e-18
ENSGALG00000039083		AADN04005899.1	46	12171	1.61956	-1.4693	8.04754	0.00455656	0.0215241
ENSGALG00000000731	THEMIS2	23	1481938	1483948	1.61824	3.83902	37.2907	1.01769e-09	2.52591e-08
ENSGALG00000033781	FEN1	5	225267	227948	1.6182	5.64516	92.3184	7.37964e-22	9.15813e-20
ENSGALG00000041323		KQ759610.1	2858	3613	1.6179	2.67706	55.2376	1.06803e-13	4.79483e-12
ENSGALG00000011275	DEPDC1	8	28881061	28891395	1.61734	3.21681	76.3823	2.33734e-18	1.85429e-16
ENSGALG00000003438	NUF2	8	5469840	5481533	1.61354	4.89226	72.2298	1.91539e-17	1.34729e-15
ENSGALG00000039742	CYP21A1	16	52234	56078	1.61235	2.81724	41.9747	9.24631e-11	2.7228e-09
ENSGALG00000029434		AADN04011580.1	1939	7776	1.6114	-2.20677	6.49756	0.0108023	0.0426058
ENSGALG00000043938		LGE64	799440	805308	1.60773	4.80907	64.727	8.60262e-16	4.88438e-14
ENSGALG00000013420	FOXM1	1	75654527	75664722	1.60685	4.06155	92.517	6.67476e-22	8.34297e-20
ENSGALG00000015395	CD200L	1	88706603	88713873	1.60625	4.43606	28.4565	9.58261e-08	1.68e-06
ENSGALG00000030038	C3	AADN04001210.1	6888	29576	1.60584	4.20491	11.3642	0.000748714	0.0047268
ENSGALG00000033339	FIGNL2	33	70186	72339	1.60315	0.928446	18.0312	2.17309e-05	0.000221568
ENSGALG00000036950	CASP14	AADN04000662.1	80344	83137	1.60183	3.48315	11.9833	0.000536802	0.00355156
ENSGALG00000025639	RF00322	1	167750433	167750568	1.60063	-1.17771	12.3889	0.000431884	0.00295183
ENSGALG00000033186	LRRC58	1	79909273	79920291	-1.60024	6.12659	68.8685	1.05255e-16	6.69851e-15
ENSGALG00000008188	TRIM36	Z	78755550	78774831	-1.60032	4.78747	28.4706	9.51334e-08	1.67123e-06
ENSGALG00000043837		24	6097140	6100099	-1.60066	6.32266	96.7862	7.72328e-23	1.05657e-20
ENSGALG00000004449	CYP3A5	14	3928052	3937393	-1.60099	9.36667	61.3359	4.81215e-15	2.54123e-13
ENSGALG00000037120		1	20459173	20463303	-1.60479	-2.13442	7.28236	0.0069635	0.030148
ENSGALG00000008332	F2	5	23437157	23447162	-1.60562	5.8128	74.2495	6.88419e-18	5.17774e-16
ENSGALG00000030671		AADN04007842.1	372	4983	-1.60717	-2.0827	11.7768	0.000599724	0.00390979
ENSGALG00000000498	ACE	27	2830975	2847223	-1.60991	10.1752	32.7469	1.04973e-08	2.18892e-07
ENSGALG00000043493	IGFBP1	2	55087644	55093886	-1.61026	1.67945	38.9048	4.44976e-10	1.16959e-08
ENSGALG00000001862	ST6GALNAC1	18	4333890	4345366	-1.61218	-0.726572	12.3747	0.000435181	0.00296969
ENSGALG00000044649	P2RX2	15	10048880	10051636	-1.61395	1.65859	23.6581	1.15062e-06	1.61739e-05
ENSGALG00000043605	BEST4	8	20844355	20848115	-1.61571	1.17107	6.43244	0.0112055	0.0437983
ENSGALG00000000162	DMB1	16	93895	96168	-1.61828	7.3298	116.01	4.72952e-27	1.08119e-24
ENSGALG00000028685	SEMA5A	2	78926050	79169210	-1.62357	7.3811	124.342	7.09117e-29	1.95559e-26
ENSGALG00000004173	AXDND1	8	6158567	6177748	-1.62978	-0.150985	19.9232	8.06168e-06	9.2942e-05
ENSGALG00000038612	COL4A3	9	9384943	9430089	-1.63077	-0.796805	14.0163	0.000181236	0.00141012
ENSGALG00000010331	MME	9	23162941	23198332	-1.63092	8.39334	70.5664	4.45036e-17	2.95116e-15
ENSGALG00000034337	RHPN1	2	148557816	148581455	-1.63402	6.90934	36.0824	1.8915e-09	4.50177e-08
ENSGALG00000020505	KCNJ11	5	11853166	11855064	-1.63438	-1.44284	16.5263	4.79805e-05	0.00044626
ENSGALG00000045846		27	3176885	3185644	-1.63534	1.04853	33.7719	6.19683e-09	1.33578e-07
ENSGALG00000004899	PEPD	11	10457090	10578151	-1.63609	10.1175	90.8863	1.52173e-21	1.79854e-19
ENSGALG00000013571		4	61766265	61782543	-1.63792	-1.22724	19.059	1.26736e-05	0.000138224
ENSGALG00000015970	COL9A1	3	83104826	83171007	-1.63889	-0.506635	8.26299	0.00404614	0.0195434
ENSGALG00000030187	CAT	5	18664583	18683297	-1.64153	8.88546	90.9424	1.47912e-21	1.76016e-19
ENSGALG00000040241	NTRK3	10	13227881	13406045	-1.64429	-0.33464	8.14556	0.00431667	0.0205643
ENSGALG00000034587		3	74885586	74886366	-1.64486	1.47617	54.8539	1.29829e-13	5.73956e-12
ENSGALG00000011524	PPEF2	4	50284384	50299043	-1.64837	0.700303	14.4491	0.000143998	0.00115398
ENSGALG00000029445	FADS6	18	10619736	10623524	-1.65358	-0.652753	9.13742	0.00250434	0.0130623
ENSGALG00000015057	DDO	3	66719471	66724545	-1.65522	1.45598	15.6787	7.50646e-05	0.000659339
ENSGALG00000006112	SCN5A	2	5496066	5657457	-1.65993	-1.38659	16.2004	5.69831e-05	0.000521614
ENSGALG00000003334	METTL11B	8	4976799	4993570	-1.66655	-1.77019	12.7884	0.000348775	0.00247029
ENSGALG00000034438	GNB3	1	77251364	77255432	-1.66849	-1.70006	14.9057	0.000113023	0.000939998
ENSGALG00000016905	SLITRK1	1	151210535	151212613	-1.67013	-1.30243	7.29794	0.00690339	0.0299325
ENSGALG00000002287	CRB1	8	2514510	2526281	-1.67195	-1.5378	10.8333	0.000996897	0.00603698
ENSGALG00000044083		12	3485803	3499215	-1.68058	-1.56804	7.77609	0.00529423	0.0241676
ENSGALG00000036306		2	67656214	67705313	-1.68124	-1.91244	11.7632	0.000604132	0.0039341
ENSGALG00000042263		1	48184357	48184737	-1.68273	2.11835	37.9642	7.20561e-10	1.83563e-08
ENSGALG00000001723		8	4307425	4310801	-1.68306	-1.15007	11.12	0.000854009	0.0052878
ENSGALG00000015366		Z	53442584	53464251	-1.6838	3.12895	30.6144	3.14746e-08	6.076e-07
ENSGALG00000040151		1	9982718	10003976	-1.70546	-2.10785	10.8759	0.000974227	0.0059224
ENSGALG00000046416		5	37218162	37218640	-1.7056	-1.18201	7.68036	0.00558249	0.0252513
ENSGALG00000007538		4	11383665	11388677	-1.70853	3.52497	11.3897	0.000738524	0.00467096
ENSGALG00000003803	DAB2	Z	12349471	12359241	-1.70904	3.87003	75.0432	4.60516e-18	3.54027e-16
ENSGALG00000032645	H2A-VII	1	48193601	48194213	-1.7103	1.99989	45.101	1.8713e-11	6.06567e-10
ENSGALG00000019284		1	62190360	62197559	-1.71498	8.0729	105.901	7.74981e-25	1.40255e-22
ENSGALG00000030583		2	79170711	79172510	-1.71544	4.39171	89.829	2.59658e-21	2.96796e-19
ENSGALG00000006629	RBP4A	6	20385382	20390788	-1.7183	-2.49618	7.6576	0.00565337	0.0254923
ENSGALG00000039257	CYP4F11	KQ759549.1	31896	39419	-1.7226	8.24076	58.8807	1.67528e-14	8.2221e-13
ENSGALG00000033788	RF02271	1	7507040	7507196	-1.72278	-2.39525	8.7352	0.00312125	0.015723
ENSGALG00000045366		19	3659027	3670811	-1.73217	4.18386	86.5678	1.3503e-20	1.41325e-18
ENSGALG00000016833	F7	1	137595069	137603553	-1.73291	1.77794	34.9276	3.42187e-09	7.76131e-08
ENSGALG00000012505	LRFN5	5	59626099	59629021	-1.74227	-0.440582	29.8282	4.72087e-08	8.80993e-07
ENSGALG00000005541	GJB1	4	2330650	2333141	-1.74993	2.87981	36.4334	1.57973e-09	3.81727e-08
ENSGALG00000036897	SLC16A8	1	51043333	51051000	-1.76035	-0.239647	12.4018	0.000428921	0.00293736
ENSGALG00000029410		27	4778442	4778630	-1.76159	0.88136	25.8109	3.7655e-07	5.84646e-06
ENSGALG00000035914		9	13174817	13259308	-1.76697	4.77294	19.4149	1.05181e-05	0.000117217
ENSGALG00000006175	DPEP1	11	18993604	18997174	-1.77213	8.7807	68.3941	1.33874e-16	8.33667e-15
ENSGALG00000010769	HPGD	4	44051784	44077636	-1.77304	8.42364	122.025	2.27929e-28	5.91051e-26
ENSGALG00000031805		KQ759357.1	5179	10518	-1.77425	-2.25246	6.18409	0.0128904	0.0489633
ENSGALG00000011459		1	45924074	45955569	-1.78628	-2.13448	11.6285	0.000649505	0.00417883
ENSGALG00000011792		4	52047237	52062880	-1.79125	0.249877	35.4219	2.6549e-09	6.10943e-08
ENSGALG00000009689	PON2	2	23875666	23895602	-1.79211	3.63583	99.461	2.00062e-23	2.87447e-21
ENSGALG00000014509	BST1	4	77208280	77222604	-1.79613	5.64466	157.22	4.58129e-36	2.84269e-33
ENSGALG00000017023	NEK5	1	170371770	170391240	-1.79682	-2.21314	10.0788	0.00149987	0.00849094
ENSGALG00000004675	RGS9BP	11	10039024	10043276	-1.79988	3.86549	41.3905	1.24659e-10	3.59772e-09
ENSGALG00000019262		1	68393868	68394452	-1.80237	1.60243	44.2341	2.91366e-11	9.23759e-10
ENSGALG00000008912	ABCB1	2	20693000	20781828	-1.80327	9.58539	15.9856	6.38271e-05	0.00057577
ENSGALG00000001111		18	1085143	1257267	-1.80605	-0.324611	15.9499	6.50397e-05	0.000585493
ENSGALG00000042452	DPP4	7	21251160	21289953	-1.81623	9.34426	141.215	1.4442e-32	6.43375e-30
ENSGALG00000015021	TMEM174	Z	24897252	24901748	-1.81915	-1.59638	17.5912	2.73851e-05	0.000272034
ENSGALG00000012260	LCT	7	30797938	30815468	-1.82093	9.82609	80.396	3.06412e-19	2.74413e-17
ENSGALG00000006202	SCNN1B	14	7001817	7013562	-1.82637	-1.65577	8.63342	0.00330052	0.016459
ENSGALG00000006018		2	4957362	4963143	-1.83071	6.17878	110.427	7.90109e-26	1.55993e-23
ENSGALG00000015147	ALDH1A1	Z	35893999	35947479	-1.83451	9.03913	61.2137	5.12038e-15	2.67957e-13
ENSGALG00000016287	NR0B1	1	115909469	115911505	-1.83557	-0.624797	20.8319	5.01405e-06	6.058e-05
ENSGALG00000020679	PLEKHS1	6	27542960	27567902	-1.83833	6.39644	70.6641	4.23526e-17	2.83013e-15
ENSGALG00000031425	PMP22	18	2352300	2365897	-1.83894	7.61613	62.5999	2.53261e-15	1.3837e-13
ENSGALG00000009266	FGA	4	20484771	20491761	-1.83917	-1.78714	13.7015	0.000214286	0.00162364
ENSGALG00000013720	FBXO15	2	92301222	92334345	-1.83959	-0.657574	10.6449	0.00110374	0.00656727
ENSGALG00000043053	DAO	15	6661769	6666141	-1.84049	5.28564	66.874	2.89432e-16	1.72804e-14
ENSGALG00000007657	CDX4	4	12159094	12167695	-1.84124	1.39299	22.2886	2.34597e-06	3.07382e-05
ENSGALG00000016299	FAM83B	3	88024634	88068395	-1.84581	4.18954	38.1357	6.59932e-10	1.68861e-08
ENSGALG00000008040		15	10972571	10982701	-1.84987	3.8658	103.004	3.34436e-24	5.38009e-22
ENSGALG00000002849	DCXR	18	5041127	5044158	-1.85415	4.53364	148.944	2.9495e-34	1.55287e-31
ENSGALG00000017167	SLC35F2	1	180456041	180473052	-1.85501	4.80727	135.799	2.20822e-31	8.1629e-29
ENSGALG00000036047		AADN04021942.1	21	2177	-1.85738	-0.896863	23.1974	1.46192e-06	2.01263e-05
ENSGALG00000009302	EMX2	6	29304393	29309456	-1.85902	-0.238423	8.46173	0.00362696	0.0178159
ENSGALG00000013094	DDC	2	81012156	81057410	-1.86664	5.38941	104.228	1.80285e-24	2.99759e-22
ENSGALG00000027207	PERP2	3	54675180	54684330	-1.86929	6.75566	130.728	2.8399e-30	9.48855e-28
ENSGALG00000007530		4	11353982	11360783	-1.87171	4.55449	17.8002	2.45356e-05	0.000247263
ENSGALG00000003876	TIMD4	13	11469602	11484197	-1.87306	4.4379	10.9394	0.000941416	0.00574898
ENSGALG00000006322		8	16020120	16033702	-1.89128	10.602	85.3579	2.4896e-20	2.51478e-18
ENSGALG00000002314	CDHR1	6	3035224	3068706	-1.89749	0.48172	6.67474	0.0097789	0.0393739
ENSGALG00000029819	SCG2	9	8233484	8235373	-1.89854	6.09602	120.741	4.35458e-28	1.06558e-25
ENSGALG00000014973		1	79937492	79945119	-1.89855	3.02686	59.944	9.75964e-15	5.00189e-13
ENSGALG00000029617	COL17A1	6	24133416	24173373	-1.90219	6.57493	218.393	2.02714e-49	2.34797e-46
ENSGALG00000046022		AADN04013810.1	1157	2945	-1.91286	-2.70678	8.2858	0.00399563	0.0193533
ENSGALG00000008456	CACNA1B	17	2601746	2859437	-1.91741	3.25143	128.064	1.08693e-29	3.25592e-27
ENSGALG00000009973	SLC3A1	3	25543676	25557697	-1.91844	8.00794	144.347	2.98284e-33	1.43955e-30
ENSGALG00000045920	HSD17B3	Z	42114955	42137774	-1.91948	-1.50997	21.1249	4.30297e-06	5.29085e-05
ENSGALG00000037435		1	9732868	9752834	-1.92958	-2.20661	12.8789	0.000332309	0.0023662
ENSGALG00000040720		14	6575869	6582487	-1.93773	-0.839357	11.3622	0.000749555	0.00473039
ENSGALG00000003589	VTN	19	5643262	5647788	-1.94509	4.21942	53.2151	2.9895e-13	1.26374e-11
ENSGALG00000043595		15	10109368	10110376	-1.94783	-2.40041	8.09826	0.00443077	0.0210156
ENSGALG00000010909	PRKG2	4	45935473	45954816	-1.95046	4.56801	35.9109	2.06555e-09	4.86103e-08
ENSGALG00000005506	HESX1	12	8600981	8610235	-1.95143	2.13224	41.6737	1.07852e-10	3.13683e-09
ENSGALG00000016483		3	102109981	102119802	-1.95824	5.83632	65.1214	7.04226e-16	4.02474e-14
ENSGALG00000005826	DLEC1	2	4698534	4734741	-1.97573	3.25151	66.4217	3.64081e-16	2.15155e-14
ENSGALG00000046226	SCARB1	15	4544980	4558143	-1.97586	7.96383	24.7029	6.68844e-07	9.87298e-06
ENSGALG00000033925		4	83722055	83733392	-1.99352	0.0246343	31.4679	2.02765e-08	4.04459e-07
ENSGALG00000001620		17	8764467	8771954	-1.99549	3.76783	17.6667	2.6319e-05	0.00026343
ENSGALG00000007334	ABAT	14	10116342	10141526	-1.99587	6.03224	119.667	7.48146e-28	1.80532e-25
ENSGALG00000003751		6	9798541	9814620	-1.99613	8.14277	64.6487	8.95141e-16	5.06585e-14
ENSGALG00000016664	NEIL2	3	107812743	107816159	-1.99733	-2.18783	13.128	0.00029092	0.00211307
ENSGALG00000044215		24	3846105	3846867	-1.99754	-3.06729	6.24524	0.0124528	0.0476867
ENSGALG00000033826		AADN04005116.1	21	11274	-1.99757	-1.60346	8.80012	0.00301211	0.0152484
ENSGALG00000014144	CORIN	4	67078880	67183662	-1.99825	-1.34953	11.3955	0.000736234	0.00466156
ENSGALG00000004784		8	7794555	7857776	-2.00199	-2.79589	7.48127	0.00623439	0.0275684
ENSGALG00000045067		2	6080671	6118332	-2.00814	-1.51768	19.0004	1.30689e-05	0.000141823
ENSGALG00000019527	SLC6A19	2	85969296	85989637	-2.00818	9.64528	139.253	3.87754e-32	1.64313e-29
ENSGALG00000011894	CYP2D6	1	49442475	49451655	-2.00877	9.06169	109.338	1.36833e-25	2.64149e-23
ENSGALG00000019290	SLC6A12	1	60223646	60250104	-2.00942	-2.924	7.47615	0.00625216	0.0276259
ENSGALG00000026928	KLF4	Z	55703411	55706995	-2.00997	5.2014	40.6765	1.79638e-10	5.02582e-09
ENSGALG00000046673		W	3103722	3130945	-2.03363	-2.56037	8.90706	0.00284071	0.0144904
ENSGALG00000040964		AADN04005821.1	7423	12912	-2.03719	-1.18653	8.73152	0.00312756	0.0157502
ENSGALG00000008109	CDHR3	1	14151339	14182335	-2.06078	0.508306	34.5797	4.09161e-09	9.1138e-08
ENSGALG00000003978	CIB3	28	4433952	4437922	-2.07184	-2.52575	9.64432	0.00189938	0.0103464
ENSGALG00000007382	CDA	21	4892861	4896434	-2.07795	3.28592	140.37	2.20949e-32	9.59692e-30
ENSGALG00000015244	TBX19	1	84082887	84097141	-2.07953	0.0738695	46.2952	1.01714e-11	3.4314e-10
ENSGALG00000044651		AADN04004714.1	773	13532	-2.08251	2.57054	77.7083	1.19435e-18	9.74212e-17
ENSGALG00000016324	GSTA4L	3	88727100	88737893	-2.08987	2.93284	51.3707	7.64702e-13	3.08975e-11
ENSGALG00000042228	FAM19A4	12	15221201	15261899	-2.09207	-2.38888	6.88888	0.00867334	0.0357935
ENSGALG00000002367		19	4811123	4823215	-2.09342	-2.13035	15.3589	8.8902e-05	0.000762381
ENSGALG00000040998		AADN04014055.1	342	6337	-2.09531	-2.2455	11.8274	0.000583663	0.00381942
ENSGALG00000046620		KQ759376.1	4711	4938	-2.0968	0.7242	75.3998	3.84434e-18	3.02224e-16
ENSGALG00000005662	AMPD3	5	8920344	8945952	-2.10243	3.88889	62.0487	3.35061e-15	1.79119e-13
ENSGALG00000045871		AADN04001226.1	12424	14329	-2.10943	-2.75264	9.47497	0.00208294	0.0111763
ENSGALG00000028638	CNP1	1	76949287	76951004	-2.11051	-1.65908	16.7078	4.36018e-05	0.000411258
ENSGALG00000034860	BCHE	9	21061419	21088025	-2.12136	7.64561	177.067	2.1177e-40	1.75204e-37
ENSGALG00000005824	SUSD2	15	7874397	7890493	-2.12429	6.97465	90.5501	1.80351e-21	2.11717e-19
ENSGALG00000012984		28	1185316	1196659	-2.12581	3.51111	72.379	1.77596e-17	1.25429e-15
ENSGALG00000018267	gga-mir-146a	13	7795767	7795865	-2.12862	-2.8789	7.42014	0.00644978	0.0282762
ENSGALG00000003176		6	9199146	9202263	-2.13172	-0.305607	41.1549	1.40629e-10	4.01198e-09
ENSGALG00000027960	GRPR	1	121714896	121737453	-2.13396	-2.09059	7.25782	0.00705929	0.0304791
ENSGALG00000042099		4	21259151	21318232	-2.14221	0.437128	63.0955	1.96928e-15	1.07932e-13
ENSGALG00000034846		Z	36708004	36718708	-2.14373	4.43428	38.3496	5.91392e-10	1.52899e-08
ENSGALG00000004373	KCNJ16	18	8243078	8244367	-2.15225	6.02015	220.557	6.8358e-50	8.48323e-47
ENSGALG00000023083	KIAA1958	Z	65959646	65980352	-2.16567	1.69017	32.6052	1.12915e-08	2.34663e-07
ENSGALG00000030034	G6PC	27	5507166	5509834	-2.17077	2.16737	42.0109	9.07669e-11	2.68195e-09
ENSGALG00000026241	GRIN3B	28	2909715	2914206	-2.17548	1.0663	39.4488	3.36778e-10	9.05754e-09
ENSGALG00000042706	TMC2	2	44470402	44496991	-2.17653	1.10404	50.8898	9.76987e-13	3.84902e-11
ENSGALG00000028830		15	9946953	9949387	-2.17871	-0.590942	51.1696	8.47198e-13	3.38373e-11
ENSGALG00000015154	TRPM6	Z	36724825	36775900	-2.18315	5.58718	36.2533	1.73262e-09	4.16356e-08
ENSGALG00000037156		2	56277588	56282752	-2.18404	4.40714	148.481	3.72318e-34	1.90254e-31
ENSGALG00000026892		20	9601819	9603156	-2.18841	0.844915	59.1457	1.46422e-14	7.22711e-13
ENSGALG00000015598	RASGRF2	Z	63782412	63904890	-2.20285	2.39566	68.3435	1.37354e-16	8.52284e-15
ENSGALG00000045668	KCNU1	22	2015722	2053116	-2.20825	-2.21394	6.45588	0.0110586	0.0433758
ENSGALG00000035828		2	64489812	64504106	-2.20926	-2.83387	6.68921	0.00969983	0.0391009
ENSGALG00000004155	MYOM3	23	5648230	5671410	-2.2097	3.02024	139.179	4.02404e-32	1.66461e-29
ENSGALG00000023521	ADRA2A	6	26252415	26253698	-2.21621	2.88457	104.766	1.37435e-24	2.36415e-22
ENSGALG00000044974		AADN04018954.1	1179	3680	-2.21724	1.62088	106.11	6.97414e-25	1.28903e-22
ENSGALG00000003931	ATOH7	6	10529789	10530297	-2.21871	-1.26529	7.62274	0.0057637	0.0258823
ENSGALG00000008914	NRAP	6	27468288	27513634	-2.22025	1.93902	72.0324	2.11695e-17	1.4771e-15
ENSGALG00000029056		Z	20906732	20934345	-2.24602	0.992711	13.6499	0.000220249	0.00166229
ENSGALG00000045546		2	47672179	47672616	-2.24777	-0.514322	43.7439	3.74285e-11	1.16957e-09
ENSGALG00000005938		14	6596806	6600097	-2.27602	-0.262127	28.3951	9.8913e-08	1.73063e-06
ENSGALG00000035265		AADN04019134.1	21	3567	-2.28752	-1.39022	21.8939	2.88148e-06	3.67299e-05
ENSGALG00000015068	GPR6	3	66923461	66924447	-2.29203	-2.97035	9.18285	0.00244293	0.0127996
ENSGALG00000015143	TTR	2	106466187	106475058	-2.30055	0.543745	26.9739	2.06221e-07	3.38967e-06
ENSGALG00000015722	TMED11	4	85487394	85492648	-2.32838	-2.97015	8.21412	0.00415657	0.0199518
ENSGALG00000016690	CYP2AC1	3	109249183	109255105	-2.3309	8.48049	66.9092	2.84303e-16	1.70327e-14
ENSGALG00000010853	C8B	8	25905426	25921408	-2.33329	-0.400239	24.378	7.91657e-07	1.15195e-05
ENSGALG00000010187	SLC1A1	Z	27065748	27123410	-2.35457	7.79937	131.489	1.93586e-30	6.59484e-28
ENSGALG00000040329		AADN04015400.1	3172	4655	-2.35715	-3.11269	7.88409	0.00498716	0.023026
ENSGALG00000035052	BMP3	4	45776069	45790398	-2.36075	3.21325	139.018	4.3648e-32	1.76358e-29
ENSGALG00000046034		Z	65946676	65947529	-2.36455	-0.761111	18.9559	1.33777e-05	0.000144738
ENSGALG00000016012		1	105882338	105883133	-2.36957	-2.63637	10.0978	0.00148445	0.00842478
ENSGALG00000006819	AGBL1	10	13624751	13893408	-2.3914	-0.348667	9.69193	0.00185079	0.010147
ENSGALG00000023925	CYP2C45	6	16567737	16581736	-2.40925	3.32531	9.69033	0.0018524	0.0101526
ENSGALG00000031450	MYO7A	1	193221562	193279711	-2.41343	1.86822	86.5943	1.33232e-20	1.41145e-18
ENSGALG00000011796		1	48250644	48251708	-2.42108	4.80121	42.9253	5.6869e-11	1.72735e-09
ENSGALG00000029788	CCK	2	43988980	43993653	-2.4296	4.15591	78.4244	8.31212e-19	6.94302e-17
ENSGALG00000011356		8	29712368	29724597	-2.44102	2.21499	29.3099	6.16796e-08	1.12921e-06
ENSGALG00000016584	EGFL6	1	123018708	123059075	-2.4415	1.50566	8.0494	0.00455187	0.0215078
ENSGALG00000037642	SLC23A1	13	2437835	2441728	-2.44269	5.71835	158.506	2.39956e-36	1.5675e-33
ENSGALG00000038601	LIPH	9	3640693	3656901	-2.44514	-0.494656	61.5287	4.36334e-15	2.31831e-13
ENSGALG00000016577	OTOF	3	105710954	105781780	-2.45048	-3.28071	6.66307	0.00984312	0.0395592
ENSGALG00000044261		2	80203990	80222536	-2.4665	-3.27932	6.91966	0.00852532	0.035359
ENSGALG00000007278	GRIN2A	14	9303507	9451731	-2.48397	0.9061	27.3494	1.69816e-07	2.83419e-06
ENSGALG00000042505	DSEL	2	94976376	94980026	-2.48848	3.99159	29.1112	6.83395e-08	1.23167e-06
ENSGALG00000010018	CTSEAL	1	35522127	35529831	-2.50121	-0.222588	31.616	1.87878e-08	3.75626e-07
ENSGALG00000030461	ADIRF	6	2620729	2623059	-2.50208	-3.06292	9.51179	0.00204156	0.0109882
ENSGALG00000009268	FGG	4	20496742	20501963	-2.50511	2.49969	14.2684	0.000158504	0.00125403
ENSGALG00000022720	GJB2	1	178991001	178991678	-2.50927	1.80647	34.4664	4.33664e-09	9.54941e-08
ENSGALG00000010997	DFNA5	2	31663719	31688494	-2.5093	6.69957	100.251	1.34273e-23	1.99389e-21
ENSGALG00000026584		5	25487808	25499999	-2.52769	-1.68812	13.0079	0.000310174	0.00223146
ENSGALG00000045036		4	2329023	2329910	-2.5392	-0.931302	37.8042	7.82123e-10	1.98374e-08
ENSGALG00000030629	KRT6A	33	1326070	1331196	-2.54139	-2.87471	9.59917	0.00194665	0.0105395
ENSGALG00000031309		1	67823920	67824831	-2.55064	-1.34399	7.63545	0.00572321	0.0257499
ENSGALG00000039664		1	111732804	111735243	-2.56238	-1.79384	30.0416	4.22881e-08	7.94284e-07
ENSGALG00000026996	gga-mir-6609	1	79931571	79931680	-2.57713	-0.142012	41.4857	1.18738e-10	3.43254e-09
ENSGALG00000013073	UPP1	2	80187888	80197535	-2.58753	6.94158	49.4212	2.06499e-12	7.79937e-11
ENSGALG00000031408	SORD	10	992555	1009459	-2.59285	7.81138	232.748	1.49989e-52	2.36901e-49
ENSGALG00000033033	MEP1A	3	110335891	110348503	-2.5953	10.9612	91.3011	1.2339e-21	1.48027e-19
ENSGALG00000027973	CATHL1	2	4024913	4026402	-2.60236	-2.14796	12.8918	0.000330027	0.00235382
ENSGALG00000037002	RF00026	15	26962	27026	-2.60528	-1.78443	27.6469	1.45603e-07	2.451e-06
ENSGALG00000010822	SPATA4	4	44650490	44657234	-2.61552	-2.63753	8.62075	0.00332356	0.0165596
ENSGALG00000013535	CYP4V2	4	61746761	61759707	-2.62396	7.85447	137.87	7.77909e-32	3.07168e-29
ENSGALG00000039119		KQ759579.1	3930	7451	-2.62451	-3.01676	10.544	0.00116566	0.00688613
ENSGALG00000016342	MYOM2	3	91089249	91163384	-2.62702	1.84973	89.6781	2.80241e-21	3.14123e-19
ENSGALG00000028886		3	45498838	45519267	-2.63756	-0.250213	33.3918	7.53402e-09	1.61004e-07
ENSGALG00000023070	SPIA1	5	45639765	45645089	-2.64094	0.096065	59.5905	1.16797e-14	5.8906e-13
ENSGALG00000044940	GCNT3	10	5342425	5343714	-2.65775	4.37302	82.4592	1.07875e-19	1.00226e-17
ENSGALG00000003013	CABCOCO1	6	8440347	8491796	-2.6612	-3.22336	8.3883	0.00377643	0.0184562
ENSGALG00000006341	SLC25A48	13	15332686	15341906	-2.67217	4.62536	125.36	4.24599e-29	1.18984e-26
ENSGALG00000032952		9	5953060	5954298	-2.68071	-2.23343	20.2415	6.82561e-06	8.02899e-05
ENSGALG00000008635		1	20345887	20349591	-2.68337	-1.71367	9.03411	0.00264988	0.0136777
ENSGALG00000027296	CPA5	1	960181	964481	-2.68712	0.47673	68.4688	1.289e-16	8.05793e-15
ENSGALG00000021158	SLC7A9	11	10079869	10092126	-2.71277	8.47035	328.967	1.61355e-73	5.60676e-70
ENSGALG00000034492		1	10052151	10057347	-2.71484	-2.79323	13.9412	0.000188616	0.00145775
ENSGALG00000008608	FETUB	9	16195523	16202807	-2.72512	5.07106	189.064	5.0882e-43	4.65276e-40
ENSGALG00000033892		11	8466431	8467830	-2.73843	-2.9695	10.7698	0.0010317	0.00619807
ENSGALG00000036327	NGEF	9	1052566	1088975	-2.75295	4.81623	79.5353	4.73694e-19	4.18783e-17
ENSGALG00000008704	CUBN	2	19883398	20025167	-2.75605	7.84759	115.605	5.80038e-27	1.292e-24
ENSGALG00000001793	MYL10	19	3725134	3746093	-2.7624	0.30206	28.0476	1.18369e-07	2.03819e-06
ENSGALG00000013684	SGCZ	4	64476013	64623112	-2.77487	-3.16957	8.06773	0.00450604	0.0213042
ENSGALG00000026974	TMEM213	1	56374719	56374886	-2.77567	2.36062	96.2492	1.01298e-22	1.3643e-20
ENSGALG00000030532		11	8458045	8482575	-2.79358	-0.670835	27.7512	1.3796e-07	2.34303e-06
ENSGALG00000005933	SLC5A11	14	6586411	6592284	-2.79723	6.23509	283.809	1.11077e-63	2.4123e-60
ENSGALG00000025566	gga-mir-1551	14	5241007	5241096	-2.80676	-3.17038	9.51808	0.00203458	0.0109608
ENSGALG00000032980	DLGAP3	23	4445337	4454149	-2.81074	-2.74379	16.3211	5.34651e-05	0.000492004
ENSGALG00000045383		8	11996010	12003650	-2.81699	-0.332822	49.1141	2.41493e-12	9.023e-11
ENSGALG00000044606	MEP1B	2	106703338	106726193	-2.81892	8.55991	128.274	9.77896e-30	3.08909e-27
ENSGALG00000010792	AGMO	2	27894534	28076252	-2.82306	5.94328	105.085	1.1699e-24	2.09544e-22
ENSGALG00000007791	OTOP2	18	10645623	10650511	-2.83052	-1.12277	10.1663	0.00143035	0.00816119
ENSGALG00000008599		5	24652093	24652908	-2.84748	3.33177	47.4912	5.52511e-12	1.94712e-10
ENSGALG00000040929	C15orf62	5	970577	971107	-2.85095	0.0309347	53.9984	2.00655e-13	8.6721e-12
ENSGALG00000026015		18	10715164	10719635	-2.87719	-1.59805	32.4147	1.24542e-08	2.56373e-07
ENSGALG00000000295		26	867137	875006	-2.89172	-1.19608	26.8479	2.20109e-07	3.59575e-06
ENSGALG00000033720	CA7	11	11454156	11462000	-2.91901	4.88898	41.2848	1.31588e-10	3.77885e-09
ENSGALG00000015595	GPR78	4	81736311	81741401	-2.92106	-3.40473	7.00895	0.0081103	0.0339663
ENSGALG00000015134	APOV1	1	83204422	83207367	-2.92108	-3.40027	7.62933	0.00574265	0.0258078
ENSGALG00000034389		AADN04019603.1	2082	3422	-2.93168	-3.40361	7.22212	0.00720106	0.0310065
ENSGALG00000008874	SLC13A1	1	22423984	22448101	-2.94327	5.91731	190.01	3.16321e-43	3.0532e-40
ENSGALG00000020160	ADH6	4	60350736	60368587	-2.95524	5.88225	89.8357	2.58788e-21	2.96796e-19
ENSGALG00000040413		4	21073946	21261033	-2.98348	-2.66424	18.4569	1.73789e-05	0.000182487
ENSGALG00000008732	OTOR	3	5669202	5674198	-2.98639	-3.11109	10.4665	0.00121558	0.00712536
ENSGALG00000013265	GYS2	1	67102124	67141501	-3.00704	2.54169	162.219	3.70487e-37	2.68202e-34
ENSGALG00000045677		14	12964515	12988385	-3.01865	1.97178	108.912	1.69683e-25	3.20442e-23
ENSGALG00000013079		2	80294941	80381834	-3.03021	-2.28946	19.0954	1.24343e-05	0.000136127
ENSGALG00000005934		2	4974034	4980604	-3.03332	1.77154	35.0585	3.19941e-09	7.28527e-08
ENSGALG00000003748	ANO5	5	2699425	2749644	-3.03426	8.9218	152.52	4.87753e-35	2.82474e-32
ENSGALG00000007596		12	14666621	14681719	-3.04105	2.89553	89.7153	2.75017e-21	3.10269e-19
ENSGALG00000030985	MYH7B	20	2722336	2748121	-3.07306	-0.815997	9.11919	0.00252942	0.0131654
ENSGALG00000021126		15	8080417	8086703	-3.07321	-2.78682	7.72248	0.00545375	0.0247466
ENSGALG00000031129	HMCN1	8	10119575	10310613	-3.08206	4.8955	240.931	2.46434e-54	4.28154e-51
ENSGALG00000004445		20	5726465	5727314	-3.08224	-3.06166	13.046	0.000303939	0.00219387
ENSGALG00000001690	GABRB2	13	7347873	7480663	-3.08858	-3.06036	13.3915	0.000252774	0.00186801
ENSGALG00000044347		2	4966626	4972133	-3.11299	1.73768	62.2752	2.98662e-15	1.61148e-13
ENSGALG00000012236	DMC1	1	50896431	50910979	-3.12683	-1.41021	26.315	2.90023e-07	4.63131e-06
ENSGALG00000014766	HAO2	1	78483489	78493943	-3.13925	-0.703076	13.5111	0.000237157	0.00176916
ENSGALG00000016858	SLC10A2	1	142662243	142673633	-3.14872	7.71639	333.855	1.39061e-74	6.04011e-71
ENSGALG00000030861		4	14565658	14670193	-3.14998	-3.33511	9.01298	0.00268069	0.0138073
ENSGALG00000032836	MAOB	1	111228641	111277522	-3.16569	5.19638	228.207	1.46706e-51	2.12406e-48
ENSGALG00000015176	GNA14	Z	37709882	37769362	-3.18494	-0.980007	30.9493	2.64861e-08	5.17045e-07
ENSGALG00000028598		5	45699897	45765284	-3.19231	-3.0179	12.4506	0.000417857	0.00287582
ENSGALG00000033634	TDRD5	8	6134418	6147426	-3.20367	-1.50279	7.58166	0.00589652	0.026329
ENSGALG00000013743	ENPP7	18	9729457	9733527	-3.2663	9.44416	173.082	1.57057e-39	1.18639e-36
ENSGALG00000041302		AADN04002878.1	2128	9661	-3.3192	-3.27734	10.8087	0.00101026	0.00609666
ENSGALG00000035228		1	78962706	79001440	-3.32607	-0.278356	97.7857	4.66191e-23	6.58504e-21
ENSGALG00000016557	BMX	1	121963490	121989828	-3.33035	2.40279	129.816	4.4957e-30	1.47218e-27
ENSGALG00000016642		3	107147329	107160619	-3.33634	-3.27924	11.2768	0.000784821	0.004919
ENSGALG00000006217	S100B	7	6920734	6923751	-3.38146	3.6262	126.919	1.93508e-29	5.60334e-27
ENSGALG00000014252		1	76146376	76177348	-3.40615	-2.0724	28.7658	8.16829e-08	1.4496e-06
ENSGALG00000043190		1	79034542	79047592	-3.40763	0.311474	107.075	4.28689e-25	8.00865e-23
ENSGALG00000015822	MAP3K7CL	1	104036135	104064217	-3.45032	1.32538	125.99	3.09095e-29	8.80364e-27
ENSGALG00000010969	SPIA4	5	45611921	45622004	-3.47724	-1.29536	13.9293	0.000189813	0.00146374
ENSGALG00000031713	POU6F2	2	49640512	49897096	-3.48347	-2.38699	28.9154	7.561e-08	1.35149e-06
ENSGALG00000016667	AvBD10	3	107884725	107887441	-3.52155	-2.87402	19.5982	9.55601e-06	0.000107669
ENSGALG00000008516	CPO	7	12407009	12420281	-3.53127	7.27786	328.046	2.56079e-73	7.41519e-70
ENSGALG00000034622		AADN04019256.1	3056	3269	-3.56825	-2.58641	16.6033	4.60702e-05	0.000431495
ENSGALG00000006329	IL9	13	15315384	15318083	-3.62642	-3.16669	13.7868	0.000204773	0.00155836
ENSGALG00000045848		24	3289302	3326845	-3.62844	-3.1669	14.5541	0.000136194	0.00110007
ENSGALG00000027490	CATHB1	2	4022675	4023803	-3.64615	-2.79055	13.3016	0.000265183	0.00195059
ENSGALG00000006131	FTCD	7	6805416	6812248	-3.65544	3.23158	191.864	1.24569e-43	1.27309e-40
ENSGALG00000006513	F9	4	5049715	5062317	-3.66783	-1.91774	11.7105	0.0006215	0.00402608
ENSGALG00000017039	STOML3	1	171260975	171269210	-3.68966	-0.978863	20.5256	5.88387e-06	6.99702e-05
ENSGALG00000046639	CYP2AC2	3	109257270	109266201	-3.74234	1.38809	64.6097	9.13043e-16	5.15039e-14
ENSGALG00000025334	gga-mir-1689	19	9416330	9416433	-3.76737	-3.11092	16.6925	4.39549e-05	0.000414139
ENSGALG00000044610	CFAP100	12	10668759	10678545	-3.77953	-1.65747	32.1571	1.42197e-08	2.89629e-07
ENSGALG00000005284	LRRC39	8	11908598	11916090	-3.8141	-0.422185	80.5782	2.79429e-19	2.52854e-17
ENSGALG00000005347	ADAMTS18	11	13995378	14063388	-3.82536	2.25711	128.101	1.06651e-29	3.25078e-27
ENSGALG00000042431		4	39652919	39669988	-3.93819	-2.11168	17.2122	3.34285e-05	0.000324281
ENSGALG00000012392	IYD	3	48579165	48594232	-4.00332	2.2612	119.272	9.12919e-28	2.17275e-25
ENSGALG00000002893	STC2	13	9230034	9239581	-4.02106	3.68572	136.481	1.56601e-31	5.91475e-29
ENSGALG00000035085	gga-mir-1651	1	539155	539238	-4.02752	-3.53015	10.0281	0.0015417	0.00867969
ENSGALG00000016954	RGCC	1	165953711	165963304	-4.06918	2.38733	116.374	3.93663e-27	9.11933e-25
ENSGALG00000034150	CATH3	2	4018778	4019952	-4.07806	-2.59232	22.5851	2.01037e-06	2.66221e-05
ENSGALG00000033376	APOH	18	7515359	7521011	-4.09158	2.51672	7.76297	0.00533282	0.0243016
ENSGALG00000038769	USH1G	18	10636190	10650298	-4.11033	-2.96024	22.0521	2.65348e-06	3.41155e-05
ENSGALG00000022815	AvBD1	3	107914855	107917298	-4.12756	-1.15928	23.4027	1.31392e-06	1.81897e-05
ENSGALG00000036723		13	8164300	8168967	-4.24214	3.13587	209.108	2.15026e-47	2.33492e-44
ENSGALG00000020388		5	45685172	45688958	-4.25169	-1.60267	22.7481	1.8469e-06	2.46831e-05
ENSGALG00000003647	SLC13A2	19	5661977	5671354	-4.26386	6.28316	89.1559	3.64887e-21	4.03793e-19
ENSGALG00000035797		AADN04003663.1	702	13602	-4.28119	-3.46171	11.623	0.000651414	0.00418553
ENSGALG00000045026		25	1084851	1087056	-4.30723	-2.45107	39.603	3.11207e-10	8.4483e-09
ENSGALG00000009861	RD3	3	22270980	22278869	-4.44564	2.11102	86.5392	1.36991e-20	1.4252e-18
ENSGALG00000019696	CATHL2	2	4020689	4022467	-4.63311	-1.89132	28.6857	8.51304e-08	1.5031e-06
ENSGALG00000019312		1	51155785	51156504	-4.6397	-3.33825	16.2057	5.68222e-05	0.000520416
ENSGALG00000004262	TMIGD1	19	6240247	6244176	-4.71832	8.23466	691.03	2.66881e-152	4.63679e-148
ENSGALG00000007636	PCK1	20	11763683	11771405	-4.74483	6.92158	100.435	1.2235e-23	1.84845e-21
ENSGALG00000031659		1	76270315	76327369	-4.77286	-2.59421	24.8237	6.28203e-07	9.34452e-06
ENSGALG00000033736		1	76283034	76285106	-4.80696	-3.27773	17.8976	2.33117e-05	0.000235887
ENSGALG00000035614		1	76263942	76266014	-4.81784	-3.27561	18.3963	1.79403e-05	0.000187542
ENSGALG00000034741	ETNPPL	4	37934303	37947629	-4.91287	4.97722	539.393	2.55539e-119	2.21986e-115
ENSGALG00000016669	AvBD2	3	107910925	107913428	-4.9271	-0.920214	34.8821	3.50281e-09	7.9242e-08
ENSGALG00000010469	CYP4B7	8	21954420	21961495	-5.02245	0.407347	79.5305	4.74849e-19	4.18783e-17
ENSGALG00000014989	S100Z	Z	23387606	23392488	-5.13948	-2.38519	45.8372	1.28502e-11	4.25254e-10
ENSGALG00000016668	BD7	3	107900662	107906657	-5.21675	-1.85101	39.025	4.18419e-10	1.1048e-08
ENSGALG00000007959	SLC26A3	1	14833201	14843801	-5.24531	4.68141	78.7336	7.10759e-19	6.08312e-17
ENSGALG00000015730	TMPRSS15	1	99575737	99632199	-5.30737	4.56886	73.6565	9.29667e-18	6.87321e-16
ENSGALG00000040915		AADN04005855.1	2281	4348	-5.31165	-3.06201	24.9473	5.89188e-07	8.82462e-06
ENSGALG00000039764		1	76230134	76257737	-5.36624	4.06408	55.9103	7.58541e-14	3.46813e-12
ENSGALG00000043909		6	17836546	17840466	-5.37229	1.77714	30.0616	4.18546e-08	7.87845e-07
ENSGALG00000039333	SLC6A20	2	42970198	42981414	-5.39793	3.11957	29.1388	6.73753e-08	1.21862e-06
ENSGALG00000006552	INS-IGF2	5	13745653	13750317	-5.47458	-0.826713	21.1233	4.3065e-06	5.29146e-05
ENSGALG00000030614	ADH1C	4	60372986	60387622	-5.53847	5.71126	181.415	2.37955e-41	2.06711e-38
ENSGALG00000032393	SEBOX	19	5638403	5639026	-5.58543	0.00937344	156.922	5.32334e-36	3.18923e-33
ENSGALG00000046331	DMBT1L	LGE64	598983	613921	-5.59077	-1.52706	38.1518	6.54477e-10	1.67712e-08
ENSGALG00000031656	EYA4	3	56572847	56725668	-6.00507	-2.70092	24.7476	6.53499e-07	9.6789e-06
ENSGALG00000038694		AADN04004570.1	1172	10525	-6.53968	2.93272	174.265	8.6629e-40	6.84133e-37
ENSGALG00000030121		15	8090380	8098461	-6.87467	-0.958673	18.2596	1.92748e-05	0.00019955
ENSGALG00000013304	SLC5A12	5	3366478	3381893	-7.44239	8.56301	79.3208	5.28021e-19	4.60997e-17
ENSGALG00000036831		AADN04006988.1	2242	9259	-7.53137	1.51665	158.476	2.43597e-36	1.5675e-33
ENSGALG00000020390		5	45652317	45656876	-8.65468	1.82337	77.7177	1.18873e-18	9.74212e-17
