# Supplementary material for: Kinetics of the Cellular and Transcriptomic Response to Eimeria maxima in Relatively Resistant and Susceptible Chicken Lines
Source: Front Immunol. 2021 Mar 25;12:653085. doi: 10.3389/fimmu.2021.653085 (PMC8027475; doi:10.3389/fimmu.2021.653085)
Supplement: Supplementary file 4 [file Table_2.xlsx]

## Sheet: DEG_CB12_2dpi
Ensembl_Gene_ID	Gene_Symol	Chromosome	Start	End	logFC	logCPM	LR	P_Value	FDR
ENSGALG00000031597	HBM	14	12160597	12161521	3.18843	2.88273	72.3126	1.83674e-17	1.58952e-13
ENSGALG00000035309		AADN04003808.1	1413	15281	3.06279	-1.09776	16.7074	4.36098e-05	0.0443999
ENSGALG00000043234	HBA1	14	12163617	12164434	3.05177	4.61416	76.6568	2.03408e-18	3.52058e-14
ENSGALG00000028273	HBBA	1	194567561	194575005	2.78218	-0.206215	32.3176	1.3092e-08	5.66492e-05
ENSGALG00000016498	MFSD2B	3	104544323	104575302	2.72418	-1.613	20.7723	5.17254e-06	0.00994737
ENSGALG00000044240	H1F0	1	51163992	51164879	2.62607	0.762638	42.0699	8.80694e-11	5.08102e-07
ENSGALG00000022875		2	98303218	98307540	2.6034	0.576461	24.5656	7.18229e-07	0.00177587
ENSGALG00000039978	SLC4A1	AADN04005854.1	5590	12646	2.2064	0.631188	30.7919	2.87227e-08	9.94267e-05
ENSGALG00000001325	CYP1A1	10	2375742	2379385	1.95767	3.00587	20.2612	6.7558e-06	0.0116929
ENSGALG00000003594	ANK1	22	2643819	2666293	1.94122	1.08364	28.0147	1.204e-07	0.000347315
ENSGALG00000033428	CA13	2	123250307	123260107	1.8069	0.627778	17.2201	3.32898e-05	0.0360112
ENSGALG00000001320	CYP1A2	10	2370952	2373767	1.63267	1.75406	18.9549	1.33844e-05	0.0210598
ENSGALG00000041025	FOXJ1	18	4535841	4541780	-1.94627	-1.50981	16.5548	4.72637e-05	0.0444273

## Sheet: DEG_CB12_4dpi
Ensembl_Gene_ID	Gene_Symol	Chromosome	Start	End	logFC	logCPM	LR	P_Value	FDR
ENSGALG00000000871	MADPRT1	1	194211172	194212413	5.23691	3.43587	23.3789	1.3303e-06	0.000382019
ENSGALG00000045686		AADN04004315.1	7969	9735	5.21575	-2.21486	15.2492	9.4215e-05	0.00845481
ENSGALG00000033265		18	9901787	9901879	4.99006	-2.36209	10.8781	0.00097306	0.0353709
ENSGALG00000044380		KQ759640.1	466	2899	4.6497	-2.53382	10.7582	0.00103818	0.0369111
ENSGALG00000009903	IFNG	1	35053221	35057370	4.62513	0.677201	21.6334	3.30059e-06	0.000729091
ENSGALG00000044778		1	132561119	132564698	4.61898	5.99652	33.2696	8.02254e-09	9.21523e-06
ENSGALG00000016556		3	105439100	105446401	3.92786	6.82591	19.3525	1.08678e-05	0.00175002
ENSGALG00000030952		1	109672729	109674225	3.76756	-1.70165	15.4933	8.27963e-05	0.00779552
ENSGALG00000034478	CCL4	19	389572	391141	3.73134	2.55845	30.1029	4.09709e-08	2.94137e-05
ENSGALG00000009479		2	22939327	22944066	3.62685	3.88633	18.8103	1.44388e-05	0.0021633
ENSGALG00000007158	SOCS1	14	8984236	8984944	3.22259	4.79768	29.3366	6.08365e-08	3.70494e-05
ENSGALG00000045018		AADN04013856.1	5110	6443	3.2205	-2.09597	11.7687	0.000602357	0.0266905
ENSGALG00000044518		AADN04005567.1	6770	9201	3.06086	-0.430835	24.3207	8.15596e-07	0.000270244
ENSGALG00000035738		AADN04008209.1	4901	7291	3.00644	1.5115	19.6978	9.07078e-06	0.00150278
ENSGALG00000029452		AADN04004665.1	7758	10216	2.97062	1.38605	11.766	0.000603231	0.0266905
ENSGALG00000000081	IL4I1	16	205312	210738	2.90424	0.0737645	25.8862	3.62141e-07	0.00013866
ENSGALG00000028016		1	49189519	49197004	2.84367	5.82809	30.9633	2.62948e-08	2.15742e-05
ENSGALG00000041079		19	4772390	4773608	2.80506	1.22771	44.5019	2.5411e-11	1.45944e-07
ENSGALG00000002102		10	1312987	1314180	2.68474	1.56571	32.105	1.46061e-08	1.39812e-05
ENSGALG00000016400	RSAD2	3	95406461	95415464	2.65609	6.15763	13.4973	0.000238906	0.0154656
ENSGALG00000045596		1	88691478	88699579	2.63469	-0.473286	10.2282	0.00138313	0.0442539
ENSGALG00000027786	SOCS3	18	9931036	9933083	2.60416	6.38448	17.5564	2.78917e-05	0.00345737
ENSGALG00000032428		11	8512210	8515232	2.60314	4.80491	20.8853	4.8761e-06	0.000943992
ENSGALG00000011190		4	46742443	46743346	2.60111	5.328	17.4381	2.96813e-05	0.00362701
ENSGALG00000014585		19	4767118	4768209	2.58313	4.94595	28.5632	9.06886e-08	5.04053e-05
ENSGALG00000002314	CDHR1	6	3035224	3068706	2.56767	2.78392	10.6197	0.00111888	0.0386568
ENSGALG00000044714		2	15888370	15892729	2.56503	-0.857214	17.7535	2.51451e-05	0.00321361
ENSGALG00000036311		4	46756263	46757029	2.45439	-1.65487	10.3623	0.00128618	0.0418921
ENSGALG00000023709	TOR1BL	17	6155900	6158531	2.43161	1.51711	22.4888	2.11372e-06	0.00053558
ENSGALG00000045085	IFIT5	6	19356961	19360731	2.42804	8.2366	11.8087	0.000589542	0.026645
ENSGALG00000005257	VCAM1	8	11858182	11864932	2.38024	5.80369	29.2887	6.23582e-08	3.70494e-05
ENSGALG00000038606		6	24232572	24241210	2.3655	-1.18066	10.7244	0.00105733	0.0372553
ENSGALG00000035516	BATF3	3	21845131	21847685	2.33736	4.24228	30.3611	3.58653e-08	2.68678e-05
ENSGALG00000013057		1	62144164	62154171	2.30758	6.56845	14.2217	0.000162484	0.012333
ENSGALG00000013723	OASL	12	3226395	3228407	2.29759	9.01552	17.9832	2.22866e-05	0.00296072
ENSGALG00000016142	MX1	1	108921073	108942022	2.29006	7.45504	18.6977	1.53169e-05	0.00225565
ENSGALG00000029853		11	8500117	8507691	2.2711	1.07575	16.4706	4.94095e-05	0.00538814
ENSGALG00000011859	GBE	1	49180327	49185207	2.23978	-0.296962	17.9031	2.32442e-05	0.00303408
ENSGALG00000011668	IL8L1	4	51270481	51273558	2.17645	0.744775	17.6156	2.70356e-05	0.00337554
ENSGALG00000043688		13	8592131	8600567	2.16156	4.33534	21.5593	3.43059e-06	0.000748216
ENSGALG00000028982	CMPK2	3	95396266	95400963	2.16056	6.45251	15.67	7.54111e-05	0.00729962
ENSGALG00000026152	GBP	12	2254875	2264684	2.14213	9.54692	24.175	8.79647e-07	0.000270649
ENSGALG00000015032	CD274	Z	27673716	27679160	2.10656	4.35508	39.9011	2.67157e-10	6.44456e-07
ENSGALG00000004860	RASD1	14	4811826	4813672	2.10583	6.28806	10.3167	0.00131835	0.0426976
ENSGALG00000041621	LY6E	2	148464758	148470888	2.1031	7.07496	19.0968	1.24254e-05	0.00192874
ENSGALG00000004840	RPH3A	15	6490464	6504448	2.08958	-1.1768	12.722	0.000361383	0.0204823
ENSGALG00000016919	ACOD1	1	154478654	154500025	2.07038	1.37022	22.3676	2.25144e-06	0.000562208
ENSGALG00000044576		13	8589162	8592265	2.0456	2.15759	19.1883	1.18434e-05	0.00185511
ENSGALG00000006402		9	4679978	4681771	2.0432	-0.445739	15.3998	8.69959e-05	0.00801572
ENSGALG00000041978	K123	1	3465887	3476005	1.97182	2.2413	18.2881	1.89887e-05	0.0026174
ENSGALG00000002846		13	8924782	8949939	1.9673	6.95387	38.9585	4.32922e-10	8.28805e-07
ENSGALG00000019325		1	49197217	49205179	1.9525	6.24934	37.9908	7.10782e-10	1.22468e-06
ENSGALG00000028256	CCL19	Z	8363765	8366761	1.95014	7.07647	12.2771	0.000458546	0.023306
ENSGALG00000039165		1	393740	397870	1.94548	-1.30236	11.0233	0.000899714	0.033853
ENSGALG00000039269	RNF213	18	9594760	9619312	1.88121	7.68945	41.1573	1.40461e-10	4.84028e-07
ENSGALG00000012076	TIFA	4	57543611	57548315	1.87724	1.09039	13.7662	0.000207028	0.0141819
ENSGALG00000001231	SAMHD1	20	632272	658022	1.84737	8.21546	58.2997	2.25076e-14	3.87806e-10
ENSGALG00000046382		2	952508	962083	1.80156	2.43061	23.7728	1.08404e-06	0.000322034
ENSGALG00000020316	IL13RA2	4	2848848	2864846	1.76155	1.34344	26.2729	2.96419e-07	0.000118774
ENSGALG00000016964	EPSTI1	1	166655214	166707862	1.75997	6.35778	30.4945	3.34819e-08	2.62224e-05
ENSGALG00000045078		3	17445394	17453766	1.75982	-0.306965	15.9065	6.65509e-05	0.00662816
ENSGALG00000015347	ZPLD1	1	85567535	85586457	1.74277	0.955698	13.6765	0.000217153	0.0144642
ENSGALG00000002982	SLC2A6	17	7412383	7416017	1.72888	2.47438	27.0246	2.00881e-07	9.35455e-05
ENSGALG00000033676		AADN04022737.1	100	1807	1.72466	0.0408834	17.3647	3.08498e-05	0.00368794
ENSGALG00000046326	IL1R2	1	133825648	133835138	1.68052	1.0173	19.8119	8.54479e-06	0.0014434
ENSGALG00000031794	PDCD1LG2	Z	27691451	27694689	1.63542	6.07272	34.1559	5.08678e-09	6.26037e-06
ENSGALG00000014659		1	77392527	77399415	1.61945	5.75365	22.491	2.11127e-06	0.00053558
ENSGALG00000007651	STAT1	7	7920234	7940268	1.61079	8.77724	24.5968	7.0668e-07	0.000243522
ENSGALG00000004162	SLC16A6	18	7872473	7878562	-1.60239	3.92422	15.7049	7.40317e-05	0.00720659
ENSGALG00000010364		9	23545584	23550965	-1.63696	5.16256	19.5258	9.92526e-06	0.00161332
ENSGALG00000001276	HOXB9	27	3782436	3786433	-1.81528	-1.23903	10.6512	0.0011	0.0381347
ENSGALG00000033992		3	35784910	35786718	-1.89233	-1.98902	9.89323	0.00165888	0.0495365
ENSGALG00000009861	RD3	3	22270980	22278869	-1.96409	0.992996	15.1144	0.00010119	0.00880553
ENSGALG00000002893	STC2	13	9230034	9239581	-1.96534	2.43006	27.7041	1.41362e-07	6.95907e-05
ENSGALG00000031196		3	57534342	57538397	-2.01492	0.174688	24.0899	9.19399e-07	0.000277916
ENSGALG00000013304	SLC5A12	5	3366478	3381893	-2.15436	9.47321	21.4916	3.55376e-06	0.000761669
ENSGALG00000044962		21	5286633	5289448	-2.1661	-0.875964	10.5678	0.00115077	0.0390311
ENSGALG00000020160	ADH6	4	60350736	60368587	-2.22921	3.13799	11.4308	0.000722364	0.0301364
ENSGALG00000015602	CKMT2	Z	63750886	63772563	-2.73805	-2.0507	10.4324	0.00123824	0.0407248
ENSGALG00000034566		AADN04001110.1	723	11866	-2.74309	3.71797	10.5171	0.00118275	0.0398661
ENSGALG00000037344		AADN04002154.1	127	7398	-3.62101	-0.0736978	9.9729	0.00158861	0.0480205
ENSGALG00000042498		AADN04007074.1	4015	4966	-3.66103	1.52594	10.1024	0.00148079	0.0458885
ENSGALG00000039210		1	49990095	49998117	-3.75155	-2.84312	14.1422	0.000169499	0.0125325
ENSGALG00000046167		AADN04007255.1	2148	2480	-3.82307	0.652595	10.0161	0.00155177	0.0472169
ENSGALG00000043069		AADN04010146.1	6010	6420	-3.8765	0.749628	10.1874	0.00141401	0.0448682
ENSGALG00000036515		AADN04012538.1	2577	4568	-3.89905	3.94842	11.3838	0.000740869	0.0302492
ENSGALG00000030033		AADN04007512.1	10616	10973	-3.90993	-0.187048	10.456	0.00122251	0.0404296
ENSGALG00000044572		AADN04001110.1	2588	3000	-3.93559	1.31382	10.6905	0.00107688	0.0376243
ENSGALG00000045752		AADN04015540.1	1827	2156	-3.95397	2.15877	11.311	0.000770495	0.0310178
ENSGALG00000039430		AADN04008978.1	6647	9662	-3.95906	2.84881	10.1737	0.00142457	0.0448853
ENSGALG00000033939		AADN04005105.1	12527	12976	-3.97	2.82455	10.8467	0.000989717	0.0357502
ENSGALG00000036758		AADN04001089.1	23930	24759	-3.97448	4.70185	11.1258	0.000851372	0.0328126
ENSGALG00000040803		AADN04001678.1	1991	20618	-3.97976	6.82653	11.4949	0.000697887	0.0296172
ENSGALG00000030427		AADN04004979.1	7189	11754	-4.00048	1.48428	10.4639	0.00121731	0.0404127
ENSGALG00000036119		AADN04004278.1	5212	7947	-4.00554	3.92439	11.0342	0.000894486	0.0337982
ENSGALG00000038742		AADN04004349.1	13938	15177	-4.00866	2.95026	10.8914	0.000966103	0.0353259
ENSGALG00000043546		AADN04006481.1	2044	7252	-4.01008	5.00366	11.762	0.000604512	0.0266905
ENSGALG00000041691		AADN04009389.1	1579	3929	-4.02804	2.61023	10.7002	0.00107127	0.0375327
ENSGALG00000031943		AADN04016925.1	31	3592	-4.02981	4.15413	12.1069	0.000502362	0.0249444
ENSGALG00000041175		AADN04003456.1	9853	12734	-4.03196	4.23118	10.6518	0.00109961	0.0381347
ENSGALG00000034870		AADN04005945.1	3808	8508	-4.03811	3.50028	11.7589	0.000605533	0.0266905
ENSGALG00000040736		AADN04001652.1	6243	7705	-4.03857	3.38018	11.8824	0.000566681	0.0262316
ENSGALG00000038877		AADN04003650.1	9982	10392	-4.07846	-0.254476	12.3338	0.000444828	0.0231528
ENSGALG00000045700		AADN04006307.1	6881	7048	-4.0837	-0.450423	11.3328	0.000761498	0.030872
ENSGALG00000030329		AADN04012230.1	21	1877	-4.0839	4.62662	12.265	0.000461531	0.0233887
ENSGALG00000040603		AADN04004822.1	12000	14362	-4.10141	0.888797	10.468	0.0012146	0.0404127
ENSGALG00000038166		AADN04001678.1	26	23353	-4.10902	6.8776	11.8173	0.000586829	0.026645
ENSGALG00000044878		AADN04003104.1	645	812	-4.11852	-1.29741	11.0403	0.000891514	0.0337982
ENSGALG00000036187		AADN04008251.1	2043	3583	-4.11887	3.80949	11.218	0.000810079	0.0320675
ENSGALG00000037255		AADN04013890.1	321	4874	-4.11943	4.76649	12.0248	0.000524967	0.0254078
ENSGALG00000036650		AADN04006374.1	9518	10520	-4.12009	1.28478	11.4346	0.000720904	0.0301364
ENSGALG00000043732		AADN04005538.1	21	928	-4.12633	1.05212	10.4669	0.00121532	0.0404127
ENSGALG00000035448		AADN04007074.1	5087	6450	-4.12786	2.56273	10.4596	0.00122014	0.0404287
ENSGALG00000032781		AADN04006669.1	5070	9749	-4.13359	5.49119	11.5792	0.00066694	0.0287284
ENSGALG00000042236		AADN04001811.1	21	20443	-4.13593	6.61724	12.0296	0.000523636	0.0254078
ENSGALG00000032493		AADN04001085.1	2449	8775	-4.14	4.94667	12.0136	0.000528141	0.0254186
ENSGALG00000038514		AADN04003593.1	2726	7286	-4.14356	4.62642	12.306	0.000451499	0.0231528
ENSGALG00000044670		AADN04001089.1	25429	25596	-4.1542	5.52076	11.604	0.000658114	0.0284358
ENSGALG00000038366		AADN04005015.1	5515	6381	-4.1601	2.00691	12.1014	0.000503833	0.0249455
ENSGALG00000034142		AADN04011867.1	329	2910	-4.18909	1.87803	10.8675	0.000978663	0.0354252
ENSGALG00000041481		AADN04001399.1	1590	4583	-4.20656	3.13583	12.068	0.000512937	0.0251792
ENSGALG00000035155		AADN04012245.1	5950	7351	-4.23612	-0.20617	13.3125	0.000263638	0.0166391
ENSGALG00000046434		AADN04005105.1	13591	13758	-4.25775	3.10082	12.1451	0.000492178	0.0246518
ENSGALG00000039748		AADN04010091.1	4614	8816	-4.26036	5.38992	12.3085	0.00045091	0.0231528
ENSGALG00000035928		AADN04005700.1	21	9254	-4.27404	3.44209	11.7907	0.00059528	0.0266905
ENSGALG00000037942		AADN04009310.1	5333	9377	-4.27774	5.52	12.1279	0.000496734	0.0248079
ENSGALG00000036804		AADN04010930.1	5043	8250	-4.27932	3.83292	12.4011	0.00042907	0.0226082
ENSGALG00000037512		AADN04004636.1	5995	9408	-4.28203	4.12476	11.8575	0.000574291	0.0263166
ENSGALG00000046060		AADN04008600.1	3374	3541	-4.28961	1.04519	12.4624	0.000415226	0.0224274
ENSGALG00000025958	RF00012	19	7087855	7088067	-4.31056	2.45274	11.1841	0.000825031	0.0323075
ENSGALG00000033586		AADN04006626.1	21	5521	-4.32975	1.94028	11.6892	0.00062864	0.0274214
ENSGALG00000046140		AADN04010038.1	252	419	-4.35084	1.63847	11.3988	0.000734905	0.0301827
ENSGALG00000026887	RF00012	19	7087009	7087222	-4.35786	1.95003	11.0343	0.000894425	0.0337982
ENSGALG00000044055		AADN04017636.1	3470	3637	-4.39394	1.26403	13.661	0.000218958	0.0144642
ENSGALG00000044371		AADN04009781.1	8626	8793	-4.39812	-0.211821	12.8293	0.00034124	0.0197965
ENSGALG00000045133		AADN04007760.1	5924	6090	-4.43155	3.67977	11.9636	0.000542511	0.0256095
ENSGALG00000043991		AADN04004185.1	11643	11810	-4.45193	0.233867	10.5806	0.00114282	0.0389148
ENSGALG00000042915		AADN04005841.1	6066	8921	-4.49945	0.775916	12.7048	0.000364724	0.0205576
ENSGALG00000040390		AADN04002587.1	11885	15962	-4.51355	1.73922	13.5442	0.000233011	0.0151501
ENSGALG00000017926	RF00100	3	88712183	88712511	-4.56817	5.72623	11.9876	0.000535561	0.025511
ENSGALG00000044548		AADN04004033.1	9273	9440	-4.73312	-0.516161	10.9318	0.000945299	0.0348769
ENSGALG00000041855		AADN04003965.1	9758	13044	-4.80318	-0.238287	10.6873	0.00107872	0.0376243
ENSGALG00000044529		AADN04015482.1	247	414	-4.88117	0.964844	13.586	0.00022788	0.0148726
ENSGALG00000044762		AADN04001085.1	31009	31176	-4.88354	4.87776	13.1089	0.000293893	0.0181574
ENSGALG00000029411		AADN04005797.1	5107	12938	-4.88625	5.54767	12.9829	0.000314342	0.0190039
ENSGALG00000039415		AADN04015370.1	21	4734	-4.89426	1.62984	12.8526	0.000337009	0.0196836
ENSGALG00000044044		AADN04008222.1	8263	8430	-4.89545	0.580384	12.6589	0.000373785	0.0209101
ENSGALG00000045258		AADN04003982.1	14551	14709	-4.91292	0.25323	14.4406	0.000144653	0.0112777
ENSGALG00000039692		AADN04006479.1	11856	12014	-4.98365	3.07838	12.2485	0.000465631	0.0234692
ENSGALG00000044748		AADN04013723.1	5995	6225	-4.98954	3.04965	12.4332	0.000421762	0.0226082
ENSGALG00000029844		AADN04001189.1	8799	10450	-5.02644	7.30664	12.8567	0.000336279	0.0196836
ENSGALG00000045192		AADN04005825.1	11738	12186	-5.11654	5.33166	12.6217	0.0003813	0.0211929
ENSGALG00000042435		AADN04005436.1	10937	13423	-5.12315	5.84387	14.1184	0.000171658	0.0125325
ENSGALG00000044835		AADN04007387.1	4682	5127	-5.13478	6.04269	12.7413	0.000357664	0.0204393
ENSGALG00000033000		1	101034873	101074782	-5.14571	4.87105	12.4672	0.000414161	0.0224274
ENSGALG00000025650	RF00009	8	6643267	6643588	-5.18195	1.43163	10.4048	0.00125687	0.0410148
ENSGALG00000032940		AADN04012076.1	3433	7475	-5.18284	6.77634	13.6525	0.000219943	0.0144642
ENSGALG00000044887		AADN04004293.1	2923	3153	-5.18456	3.18792	14.0391	0.000179051	0.0130171
ENSGALG00000046252		AADN04010545.1	6680	6838	-5.232	2.96296	13.3821	0.000254032	0.0161512
ENSGALG00000034990		11	11284091	11316649	-5.30873	5.2568	13.6561	0.000219527	0.0144642
ENSGALG00000032054		AADN04003737.1	3269	14040	-5.33144	5.14561	13.3629	0.000256657	0.0162581
ENSGALG00000042701	RF00002	AADN04004293.1	6938	7089	-5.38842	0.27135	13.7713	0.000206471	0.0141819
ENSGALG00000038912	RF00002	AADN04005844.1	9894	10050	-5.4575	0.065977	10.1775	0.00142163	0.0448853
ENSGALG00000035044	RF00002	AADN04011746.1	6853	7004	-5.49038	1.9788	12.0851	0.000508273	0.0250525
ENSGALG00000046552		AADN04005850.1	1561	1728	-5.58508	-2.23674	11.0479	0.00088789	0.0337982
ENSGALG00000041527		AADN04001305.1	23510	27380	-5.59488	2.05207	11.8693	0.000570677	0.0262316
ENSGALG00000040449	RF00002	AADN04003593.1	1923	2074	-5.669	4.06004	13.7552	0.000208243	0.0141819
ENSGALG00000043963		AADN04001085.1	9370	9528	-5.74881	1.48369	11.193	0.00082105	0.0322248
ENSGALG00000029094	RF00017	5	57721818	57722117	-6.03769	1.40421	12.047	0.000518753	0.0253924
ENSGALG00000032731		1	101072266	101072676	-6.05267	6.33293	14.1641	0.000167537	0.0125325
ENSGALG00000029549	RF00002	AADN04005797.1	10117	10269	-6.67461	0.983501	10.2325	0.00137984	0.0442539
ENSGALG00000045979		1	101040149	101040594	-7.01884	5.4839	15.0812	0.000102986	0.0088427
ENSGALG00000039018	RF00017	3	74063593	74063882	-7.27911	0.622863	12.8604	0.000335617	0.0196836
ENSGALG00000045126		AADN04004282.1	5375	5542	-8.09214	1.47858	12.9988	0.000311686	0.0189097
ENSGALG00000040558		11	11293876	11304303	-8.94871	5.97831	17.9787	2.23386e-05	0.00296072
ENSGALG00000046474		AADN04001305.1	5518	6152	-10.137	4.47484	11.532	0.00068407	0.0292848
ENSGALG00000038169		1	101040919	101041077	-10.8693	4.19451	11.315	0.000768842	0.0310178

## Sheet: DEG_CB12_6dpi
Ensembl_Gene_ID	Gene_Symol	Chromosome	Start	End	logFC	logCPM	LR	P_Value	FDR
ENSGALG00000019715	KRT12	27	4933245	4937613	10.0698	1.53578	81.8436	1.47293e-19	2.36296e-17
ENSGALG00000025772	ELOVL3	6	16800940	16805324	8.57842	0.114957	89.0508	3.84794e-21	7.66316e-19
ENSGALG00000039585		2	148501300	148505443	7.98197	-0.428134	39.7781	2.84523e-10	1.02488e-08
ENSGALG00000010232	VRTN	5	37921379	37923400	7.77557	-0.591598	62.1008	3.26312e-15	3.07265e-13
ENSGALG00000003105	ANKFN1	18	6179731	6229305	7.11259	0.652897	104.577	1.51236e-24	4.59704e-22
ENSGALG00000042245		5	43953835	44031349	7.07387	1.42908	79.5232	4.76604e-19	7.3729e-17
ENSGALG00000000871	MADPRT1	1	194211172	194212413	7.05046	6.20011	306.185	1.47983e-68	5.76269e-65
ENSGALG00000010588	GNOT2	4	90306330	90308600	6.4974	-1.68552	36.1501	1.82688e-09	5.45734e-08
ENSGALG00000035716		AADN04012496.1	21	1272	6.13898	-1.93792	25.1366	5.34089e-07	9.35654e-06
ENSGALG00000042292		13	12289399	12290503	6.10751	-1.98801	28.506	9.34073e-08	1.95929e-06
ENSGALG00000001885		19	4149874	4151555	6.01751	-2.05662	27.829	1.32528e-07	2.70138e-06
ENSGALG00000035738		AADN04008209.1	4901	7291	5.90975	4.30483	332.26	3.09489e-74	1.7874e-70
ENSGALG00000020049	KCNK16	3	29168132	29175249	5.88306	-2.19206	18.5997	1.61242e-05	0.000186868
ENSGALG00000029452		AADN04004665.1	7758	10216	5.78936	3.9857	437.749	3.34424e-97	5.79424e-93
ENSGALG00000045781		AADN04006332.1	7506	9144	5.76088	-2.23909	25.4394	4.56493e-07	8.13703e-06
ENSGALG00000003110		18	6232355	6237170	5.54684	-0.791798	50.9804	9.32947e-13	5.57028e-11
ENSGALG00000033154	HOXB13	27	3743555	3745149	5.51058	-2.40977	21.7874	3.04601e-06	4.31876e-05
ENSGALG00000002577		13	1958526	1963162	5.50176	-2.41461	21.0211	4.54245e-06	6.13425e-05
ENSGALG00000019061		1	182507123	182513346	5.42397	4.69004	12.8228	0.000342419	0.00261816
ENSGALG00000041612	SLC7A13	2	123199817	123205445	5.40912	-2.4751	10.6209	0.00111819	0.00699158
ENSGALG00000038579		33	1211513	1224605	5.37559	-2.48284	15.6156	7.76108e-05	0.000735202
ENSGALG00000003904	MLPH	7	4777561	4795271	5.29247	-1.00421	28.7171	8.37599e-08	1.78502e-06
ENSGALG00000041143	UMOD	11	568810	572775	5.24177	-2.57967	16.8617	4.02039e-05	0.00041661
ENSGALG00000044518		AADN04005567.1	6770	9201	5.23465	2.23254	217.73	2.82855e-49	4.90074e-46
ENSGALG00000006443	ART1	1	194197429	194198714	5.18181	0.977448	112.408	2.90825e-26	1.11974e-23
ENSGALG00000046053		4	74680812	74729305	5.14708	-1.08764	23.9182	1.00519e-06	1.62159e-05
ENSGALG00000031183		23	196439	201435	5.1396	-0.405157	52.5957	4.09782e-13	2.58178e-11
ENSGALG00000028402		5	25462299	25472633	5.12713	-1.18739	28.6529	8.65853e-08	1.82948e-06
ENSGALG00000035972	KRT75	33	1334938	1338774	4.99674	-2.7263	13.9547	0.000187266	0.00156064
ENSGALG00000009903	IFNG	1	35053221	35057370	4.8428	1.82213	79.0625	6.01745e-19	9.06594e-17
ENSGALG00000037951	HSD3B1	1	78465927	78476335	4.80327	-2.84251	11.6279	0.000649714	0.00448663
ENSGALG00000006926	CLDN25	24	4417842	4418534	4.80239	-2.83997	13.1796	0.000283013	0.00222914
ENSGALG00000033784		AADN04013946.1	2685	3581	4.80052	-0.249677	74.8921	4.97155e-18	6.57534e-16
ENSGALG00000015374	RBP4	Z	53526993	53532383	4.77871	-2.91566	8.3911	0.00377063	0.0186444
ENSGALG00000005401	WNT9A	2	2612356	2663357	4.74433	4.37442	103.197	3.03493e-24	8.9124e-22
ENSGALG00000040904		AADN04012242.1	1936	6199	4.69822	2.16873	114.543	9.90958e-27	4.29234e-24
ENSGALG00000045510		14	6026058	6027083	4.6875	-2.86006	9.80372	0.00174159	0.0100919
ENSGALG00000007684		12	15601105	15606163	4.65789	-2.92747	8.54575	0.0034633	0.0174282
ENSGALG00000019718	KRT15	27	4965385	4969837	4.65111	1.6103	36.7158	1.36665e-09	4.21598e-08
ENSGALG00000028039	AVR2	Z	9149077	9150126	4.62101	-2.9337	11.5759	0.000668116	0.00458084
ENSGALG00000007406	TMPRSS4	24	5413055	5415953	4.5669	-0.925752	28.9402	7.46485e-08	1.60467e-06
ENSGALG00000030356	OTOP1	4	79093764	79105659	4.55792	-0.923623	36.7146	1.36753e-09	4.21598e-08
ENSGALG00000000441	KCNA10	26	1427486	1429339	4.52467	-2.98193	10.9189	0.000951905	0.00611888
ENSGALG00000028424	GJB3	23	4466717	4467490	4.5214	0.0935555	43.9025	3.45148e-11	1.45855e-09
ENSGALG00000040754	CYP1C1	5	918081	919817	4.51871	-2.98312	10.7226	0.00105836	0.00669727
ENSGALG00000037645		AADN04014261.1	79	4548	4.48782	0.709575	68.9258	1.0224e-16	1.18094e-14
ENSGALG00000000299	PKP1	26	818283	850755	4.48346	1.75024	45.0277	1.94268e-11	8.63048e-10
ENSGALG00000039876	EDQM2	25	1895886	1899645	4.42468	-3.0296	10.0401	0.00153166	0.00906337
ENSGALG00000011324		7	22321913	22324930	4.41449	4.39427	97.6779	4.92292e-23	1.21849e-20
ENSGALG00000026467	MESP1	10	20016296	20017780	4.3953	-3.06471	8.69089	0.00319805	0.0164469
ENSGALG00000036511		10	962786	967736	4.34327	-3.07234	9.1508	0.0024861	0.0134997
ENSGALG00000026536	IP6K3	26	4605013	4612987	4.34005	-3.0728	9.22151	0.00239188	0.0130855
ENSGALG00000023640	RSPO4	20	10087796	10091507	4.33266	-3.07479	9.29066	0.00230325	0.0126679
ENSGALG00000029975		KQ759689.1	2611	7645	4.23403	-3.12217	8.75283	0.00309122	0.0160212
ENSGALG00000017398		2	106389909	106404267	4.2062	-3.12786	8.22562	0.0041303	0.0200447
ENSGALG00000014585		19	4767118	4768209	4.1111	7.21863	180.881	3.11198e-41	4.90166e-38
ENSGALG00000039041		AADN04006422.1	8198	10073	4.10418	-3.17691	7.71171	0.00548637	0.0252676
ENSGALG00000027887		Z	10372696	10387368	4.04335	-3.22314	6.22387	0.0126039	0.0478788
ENSGALG00000044912		13	10412763	10414065	4.03861	-3.22153	6.98846	0.00820371	0.0345497
ENSGALG00000016154	ARC	2	148126224	148127576	4.0242	-3.1847	6.42011	0.0112835	0.044061
ENSGALG00000035967		AADN04013206.1	21	1585	3.99155	-3.22774	7.11399	0.00764846	0.0326558
ENSGALG00000029140	CRABP2	25	1448613	1451273	3.98997	1.35838	46.1837	1.07668e-11	5.11085e-10
ENSGALG00000006827	IL4	13	17043941	17045665	3.98255	-3.22914	6.40752	0.0113638	0.0443045
ENSGALG00000041079		19	4772390	4773608	3.975	3.33813	94.8958	2.0067e-22	4.51535e-20
ENSGALG00000031894	PLA2G2A	21	4843753	4844858	3.96586	-3.23336	7.21035	0.00724844	0.0313731
ENSGALG00000019844	AvBD8	3	107895577	107898246	3.93571	-2.20897	7.60841	0.00580968	0.026378
ENSGALG00000038250		1	115098166	115101343	3.92493	-3.23812	6.63635	0.00999186	0.0400831
ENSGALG00000039681	HIF3A	KQ759568.1	4194	11647	3.91034	1.18778	51.0765	8.88366e-13	5.36301e-11
ENSGALG00000016400	RSAD2	3	95406461	95415464	3.87949	7.00255	44.4222	2.64664e-11	1.14354e-09
ENSGALG00000009479		2	22939327	22944066	3.84515	4.57213	83.0245	8.1044e-20	1.32469e-17
ENSGALG00000036684		AADN04013418.1	314	1764	3.82147	-3.28949	6.4308	0.0112158	0.043836
ENSGALG00000002728	SLC16A3	18	4923167	4932003	3.79396	3.90109	55.8784	7.70934e-14	5.63595e-12
ENSGALG00000023622	AVD	Z	9164721	9165903	3.78412	5.96967	75.9655	2.88662e-18	3.90732e-16
ENSGALG00000013575	IFI6	2	90026993	90030445	3.75954	10.6701	83.2556	7.21009e-20	1.20117e-17
ENSGALG00000033974	HGF	1	10650557	10710329	3.727	2.50484	36.2362	1.74791e-09	5.23951e-08
ENSGALG00000041510		10	974526	991525	3.66962	-0.87637	28.2713	1.05447e-07	2.19324e-06
ENSGALG00000034478	CCL4	19	389572	391141	3.64865	4.22001	77.1821	1.55904e-18	2.17838e-16
ENSGALG00000016556		3	105439100	105446401	3.63963	6.94063	11.8066	0.000590222	0.00413179
ENSGALG00000038584		20	1125790	1160045	3.60039	-0.433981	43.0129	5.43793e-11	2.20504e-09
ENSGALG00000019719	KRT19	27	4972722	4977524	3.57952	3.10167	25.8457	3.69823e-07	6.74479e-06
ENSGALG00000027265	AJAP1	21	795517	808867	3.54261	0.544541	43.9644	3.34409e-11	1.42009e-09
ENSGALG00000001412	SEMA7A	10	2464702	2487049	3.50896	7.72538	96.4066	9.35541e-23	2.16123e-20
ENSGALG00000041621	LY6E	2	148464758	148470888	3.49559	9.22191	44.7227	2.27011e-11	1.00081e-09
ENSGALG00000016142	MX1	1	108921073	108942022	3.49338	8.21435	113.072	2.08086e-26	8.28722e-24
ENSGALG00000002207	ATP6V1G3	8	2118622	2130456	3.44543	-2.38991	13.8457	0.000198447	0.0016365
ENSGALG00000044778		1	132561119	132564698	3.44398	7.1316	21.3631	3.8002e-06	5.23389e-05
ENSGALG00000000168	ADORA1	26	981821	998840	3.36323	1.0178	25.5747	4.25574e-07	7.64885e-06
ENSGALG00000004630		11	9960681	9963805	3.36037	-2.45465	12.7287	0.000360088	0.00272559
ENSGALG00000015422	NRG1	Z	53958209	54246724	3.32699	3.28253	62.4872	2.68177e-15	2.56218e-13
ENSGALG00000030173	WNT2	1	24699097	24712426	3.29543	-0.993986	26.4781	2.66548e-07	5.01979e-06
ENSGALG00000026862	CLDN1	9	13990203	14000682	3.27039	6.26795	50.7321	1.05873e-12	6.21813e-11
ENSGALG00000000364	STC1	22	1150404	1157453	3.26115	1.57295	17.6743	2.62149e-05	0.000287286
ENSGALG00000023819		27	5256465	5257252	3.25755	-0.146092	7.16486	0.00743453	0.0319342
ENSGALG00000021128	FSCN1	14	4206721	4212949	3.25285	5.21615	167.584	2.49369e-38	3.32351e-35
ENSGALG00000044714		2	15888370	15892729	3.23917	1.00018	23.9911	9.67834e-07	1.57157e-05
ENSGALG00000038372		4	45634033	45635898	3.22397	1.63608	31.4444	2.05233e-08	4.90464e-07
ENSGALG00000015599	SOHO-1	4	81976947	81979176	3.21368	-2.54913	12.0718	0.000511901	0.00367559
ENSGALG00000034300		AADN04003573.1	11628	13863	3.17675	-1.58165	20.6807	5.42609e-06	7.18831e-05
ENSGALG00000030991	IRX1	2	87405530	87410670	3.1492	-2.02096	10.6183	0.00111973	0.00699873
ENSGALG00000029651		21	998098	1000532	3.1325	-2.6357	8.74838	0.00309877	0.0160506
ENSGALG00000045174		AADN04007899.1	7348	9058	3.13193	-1.32968	23.9247	1.00177e-06	1.61758e-05
ENSGALG00000012998	WNT5B	1	60973501	60989342	3.10003	2.52097	55.0739	1.16083e-13	8.14273e-12
ENSGALG00000036255	WNT7B	1	70844240	70935921	3.09838	0.689356	20.5998	5.66018e-06	7.43505e-05
ENSGALG00000030768		5	17278011	17288657	3.09703	-1.99057	8.44956	0.00365131	0.0181632
ENSGALG00000039687	NIPAL4	13	11353337	11360669	3.09694	0.93391	22.9545	1.6588e-06	2.50789e-05
ENSGALG00000000892	IL10	26	2562267	2564556	3.09559	-0.0510397	24.885	6.08538e-07	1.04391e-05
ENSGALG00000015053	GLDC	Z	28030127	28068146	3.09345	5.83232	53.0712	3.21681e-13	2.05662e-11
ENSGALG00000040013		AADN04019322.1	27	2314	3.08802	-2.64141	9.25241	0.00235186	0.0128828
ENSGALG00000046283		Z	25325395	25329467	3.05794	2.02579	74.5803	5.82209e-18	7.64194e-16
ENSGALG00000041154	MNX1	2	8571387	8574402	3.05251	-2.03448	9.4637	0.00209578	0.0117285
ENSGALG00000010974	GSC	5	45795960	45797259	3.03062	-2.61905	8.15878	0.00428533	0.0206603
ENSGALG00000009574	IL12A	9	22362562	22364362	3.00289	-2.68742	6.81293	0.00905001	0.0372675
ENSGALG00000045901		17	1488963	1490498	3.00092	0.74531	52.8601	3.58178e-13	2.27319e-11
ENSGALG00000027166	ART7B	1	194201565	194202812	2.99211	-1.17984	23.6136	1.17753e-06	1.86319e-05
ENSGALG00000043734	LIPG	Z	1062374	1068322	2.98822	6.91375	49.3617	2.12865e-12	1.18208e-10
ENSGALG00000000164	MYBPH	26	1001411	1010920	2.98506	-0.632247	26.6071	2.4933e-07	4.7212e-06
ENSGALG00000032108	TMEM136-1	24	3788080	3791070	2.96843	1.49361	30.1492	4.00053e-08	9.14421e-07
ENSGALG00000017308	CHRDL2	1	195912297	195938222	2.96737	2.31937	11.0105	0.000905964	0.00588774
ENSGALG00000017418	NPTX1	18	9564600	9566930	2.96565	-0.998521	33.6802	6.49571e-09	1.72614e-07
ENSGALG00000030502		25	2553451	2560918	2.95321	1.35301	22.6049	1.98977e-06	2.94908e-05
ENSGALG00000028031	C1QL1	27	1479940	1484015	2.92493	0.593657	39.9234	2.64121e-10	9.63401e-09
ENSGALG00000014999		Z	25332235	25392547	2.91726	2.37903	59.6968	1.10654e-14	9.34018e-13
ENSGALG00000006375	TM4SF19	9	4743415	4745533	2.87542	2.63471	54.1958	1.81478e-13	1.23383e-11
ENSGALG00000003075	SLC34A1	13	10116557	10122921	2.87044	-2.22315	11.535	0.000682967	0.00464954
ENSGALG00000023818	HSPB9	27	5258118	5258992	2.86948	2.7747	15.0494	0.000104734	0.000942558
ENSGALG00000013057		1	62144164	62154171	2.86565	7.07771	74.5453	5.92619e-18	7.72009e-16
ENSGALG00000045018		AADN04013856.1	5110	6443	2.86115	-2.21173	12.9916	0.000312889	0.00242168
ENSGALG00000038364	NOV	2	136568798	136574085	2.85997	2.76075	33.4283	7.39394e-09	1.94692e-07
ENSGALG00000030907	CSF3	27	4737417	4739289	2.85612	-1.53259	10.8564	0.000984529	0.00629444
ENSGALG00000001698	GABRA1	13	7191328	7233372	2.85437	-2.19005	10.7587	0.00103789	0.00658696
ENSGALG00000039874		9	16044143	16046075	2.82611	1.35631	48.8494	2.76384e-12	1.48255e-10
ENSGALG00000010801	TMEM61	8	25348716	25353446	2.81753	1.27727	34.3632	4.57283e-09	1.25561e-07
ENSGALG00000036643		24	5544098	5546993	2.75797	-2.80056	7.29259	0.00692397	0.0302788
ENSGALG00000014994	CRHBP	Z	23367198	23375648	2.75365	-0.322682	18.825	1.43278e-05	0.000168988
ENSGALG00000028982	CMPK2	3	95396266	95400963	2.73927	6.57703	102.688	3.92215e-24	1.11402e-21
ENSGALG00000009920	COCH	5	34263828	34280520	2.73658	-0.992813	32.0723	1.48538e-08	3.64012e-07
ENSGALG00000006009	PODXL2	12	9713350	9741287	2.73188	2.77258	63.0946	1.97012e-15	1.95053e-13
ENSGALG00000027051	CCAH221	19	4787699	4789411	2.72892	-1.20441	21.1256	4.30149e-06	5.83615e-05
ENSGALG00000044041		AADN04001394.1	10155	11243	2.71187	-2.84368	6.23452	0.0125284	0.047665
ENSGALG00000032894		AADN04013137.1	3521	5233	2.70994	-1.12858	14.7236	0.000124475	0.00109748
ENSGALG00000045548		Z	25320943	25322455	2.69973	1.94719	71.8546	2.31659e-17	2.88757e-15
ENSGALG00000012873	SERPINB5	2	68016052	68022790	2.69706	6.36486	56.3935	5.93263e-14	4.37399e-12
ENSGALG00000005619		8	13555281	13561661	2.68938	4.08631	29.0527	7.04372e-08	1.5274e-06
ENSGALG00000045078		3	17445394	17453766	2.67359	1.10354	54.2391	1.77522e-13	1.21571e-11
ENSGALG00000014908	FST	Z	16072649	16079246	2.67197	2.98221	48.1252	3.99859e-12	2.05577e-10
ENSGALG00000014971	SLC2A9	4	78949520	79033938	2.66951	5.8525	19.7553	8.80176e-06	0.000109949
ENSGALG00000013058		1	62161773	62170124	2.66824	-1.05117	15.1081	0.000101525	0.000919028
ENSGALG00000044935		2	358326	359287	2.6566	-1.75489	11.2738	0.000786105	0.00522642
ENSGALG00000044719	OCSTAMP	20	5717615	5720438	2.62944	-2.00019	8.37414	0.00380599	0.0187763
ENSGALG00000037802	RAB11B	25	825756	827508	2.6258	1.53961	42.5717	6.81397e-11	2.72025e-09
ENSGALG00000036678	ETV4	27	3550456	3562778	2.62269	3.78704	46.0147	1.17371e-11	5.51103e-10
ENSGALG00000032626		11	8516741	8520318	2.61407	4.79372	94.202	2.84906e-22	6.17034e-20
ENSGALG00000045179		10	2559893	2563120	2.60959	-2.38418	11.1744	0.000829339	0.00546563
ENSGALG00000000568	LGR6	26	423513	463485	2.60762	-0.372274	19.8493	8.37949e-06	0.000105053
ENSGALG00000043921		AADN04019836.1	21	2451	2.58878	-2.888	6.60516	0.0101683	0.0406345
ENSGALG00000002988	PHGDH	8	4264703	4268005	2.58037	-0.70964	19.3176	1.10683e-05	0.000134605
ENSGALG00000038396		6	31367045	31374063	2.57328	8.37598	23.9512	9.88074e-07	1.59845e-05
ENSGALG00000033520	DCSTAMP	2	130555339	130558082	2.55897	2.45091	50.4021	1.25262e-12	7.18637e-11
ENSGALG00000013723	OASL	12	3226395	3228407	2.5475	8.77944	140.315	2.27155e-32	1.78895e-29
ENSGALG00000032428		11	8512210	8515232	2.54663	5.28554	162.451	3.29715e-37	3.36038e-34
ENSGALG00000008811	SLC1A4	3	9933075	9956187	2.52314	5.7478	97.6477	4.99846e-23	1.21976e-20
ENSGALG00000011190		4	46742443	46743346	2.50858	7.63956	34.5029	4.25627e-09	1.17614e-07
ENSGALG00000045640		AADN04024605.1	911	5580	2.50294	-1.21211	14.584	0.000134049	0.00116886
ENSGALG00000016196		1	109708831	109726598	2.50143	-0.740518	20.2083	6.94509e-06	8.89157e-05
ENSGALG00000031149		26	2653656	2657098	2.49813	3.53717	24.1668	8.83425e-07	1.44808e-05
ENSGALG00000001304		21	1900179	1905748	2.47684	1.38133	37.2756	1.02561e-09	3.2665e-08
ENSGALG00000036533		6	31375548	31376359	2.4698	2.96646	28.4885	9.42543e-08	1.97467e-06
ENSGALG00000002846		13	8924782	8949939	2.46449	7.56611	99.0976	2.40356e-23	6.30971e-21
ENSGALG00000021230	EPB42	20	6889947	6899216	2.45766	-2.47848	8.90363	0.00284604	0.01502
ENSGALG00000043065		19	4780024	4781242	2.45533	0.0253556	17.2058	3.35404e-05	0.000357173
ENSGALG00000046204	R3HDML	20	5594252	5597050	2.41872	-1.09765	15.4392	8.52019e-05	0.000791957
ENSGALG00000016127	SH3BGR	1	108027675	108053510	2.41344	3.18872	11.3556	0.000752206	0.00504167
ENSGALG00000000081	IL4I1	16	205312	210738	2.4087	2.23889	15.0826	0.000102909	0.000929128
ENSGALG00000014903	ITGA2	Z	15862498	15924378	2.40711	5.16872	32.4178	1.24341e-08	3.10423e-07
ENSGALG00000031226		12	9709275	9710548	2.40645	1.90312	66.6835	3.18792e-16	3.43068e-14
ENSGALG00000017085	SLC7A1	1	175461084	175479666	2.40395	5.28243	57.3263	3.69192e-14	2.81789e-12
ENSGALG00000043369		AADN04015825.1	21	5305	2.3798	-2.52788	7.34196	0.00673635	0.0296379
ENSGALG00000037166		AADN04000612.1	87266	89720	2.37707	2.16978	23.5414	1.22257e-06	1.9152e-05
ENSGALG00000001835	SCNN1D	21	2445679	2450130	2.36726	-1.13653	16.0401	6.20163e-05	0.000603858
ENSGALG00000028016		1	49189519	49197004	2.36514	5.8807	75.6731	3.34735e-18	4.49582e-16
ENSGALG00000034241		18	9567683	9568281	2.35365	-2.53858	8.46447	0.00362151	0.0180409
ENSGALG00000005123	WNT7A	12	6037841	6069834	2.33614	-2.20876	10.7521	0.00104162	0.00660583
ENSGALG00000033384		AADN04004424.1	3984	15174	2.33392	-2.53935	6.81269	0.00905124	0.0372675
ENSGALG00000033369		17	7687008	7689167	2.32995	-1.67235	16.2588	5.52518e-05	0.000545776
ENSGALG00000037021		AADN04018564.1	21	3878	2.32323	-1.67476	7.72737	0.00543899	0.0251229
ENSGALG00000000745	SLC26A9	26	2323804	2335164	2.32188	4.05097	15.0646	0.000103894	0.000936076
ENSGALG00000036883	MET	1	24918557	25006337	2.2924	5.21516	29.6472	5.18262e-08	1.16314e-06
ENSGALG00000005845	SLC7A5	11	18186088	18218511	2.27915	6.4856	77.1499	1.58466e-18	2.19646e-16
ENSGALG00000013072	AKR1B10L2	1	62496373	62504516	2.27067	5.40365	85.2798	2.58991e-20	4.72345e-18
ENSGALG00000014659		1	77392527	77399415	2.26632	6.5219	226.529	3.40604e-51	7.37663e-48
ENSGALG00000040959	GRP	Z	912007	916668	2.26326	3.95125	75.5408	3.57932e-18	4.77041e-16
ENSGALG00000045085	IFIT5	6	19356961	19360731	2.25775	7.77713	56.4671	5.71476e-14	4.23137e-12
ENSGALG00000042001		4	35288232	35306393	2.25219	7.49629	54.0236	1.98094e-13	1.32007e-11
ENSGALG00000038140		4	25162884	25180520	2.2125	7.65053	79.2299	5.52861e-19	8.40252e-17
ENSGALG00000007158	SOCS1	14	8984236	8984944	2.2091	5.34911	35.0877	3.15188e-09	8.90856e-08
ENSGALG00000037675	COL14A1	2	136894050	137014125	2.20888	3.14355	79.925	3.88897e-19	6.07029e-17
ENSGALG00000009639		4	25181859	25200923	2.20121	7.49575	70.3083	5.07233e-17	6.103e-15
ENSGALG00000007381	SERPING1	5	16999644	17004311	2.18485	7.31617	166.983	3.37361e-38	3.89674e-35
ENSGALG00000041522	CLCF1	AADN04000612.1	17166	19058	2.17396	-2.25315	6.69035	0.00969364	0.0392225
ENSGALG00000016086	EGR4	4	90250537	90252229	2.17017	-1.11691	15.5906	7.86437e-05	0.000742146
ENSGALG00000046278		28	3964525	3964815	2.11461	-0.668837	18.6742	1.55062e-05	0.000180673
ENSGALG00000029002		1	128574593	128598310	2.11334	-0.555741	12.2492	0.000465461	0.00339847
ENSGALG00000042929		7	22164891	22168726	2.10701	1.59773	55.1684	1.10631e-13	7.85176e-12
ENSGALG00000005839	ARID3C	Z	7926358	7938550	2.10375	-1.84839	13.0379	0.000305252	0.00237805
ENSGALG00000009405	GRIA2	4	21570620	21658066	2.09355	-1.002	10.691	0.00107659	0.00678763
ENSGALG00000011859	GBE	1	49180327	49185207	2.09123	0.163219	24.4483	7.63327e-07	1.26923e-05
ENSGALG00000015219		2	107995287	108042299	2.086	-0.422678	29.1448	6.71641e-08	1.4656e-06
ENSGALG00000035516	BATF3	3	21845131	21847685	2.07767	4.70645	50.6684	1.09368e-12	6.40172e-11
ENSGALG00000035557	BARX1	12	6139852	6142332	2.07343	-1.68365	7.83972	0.00511106	0.0238755
ENSGALG00000009919	KCNG3	3	23983111	23992881	2.06843	1.07517	41.3318	1.2846e-10	4.96806e-09
ENSGALG00000014938	ABHD3	2	102742275	102763289	2.06071	4.22831	19.6104	9.49534e-06	0.00011768
ENSGALG00000037472		2	89705698	89747827	2.0552	-2.38353	7.77334	0.00530229	0.0246228
ENSGALG00000002203	FGF18	13	3197465	3262685	2.05457	-1.10284	20.2024	6.96664e-06	8.90804e-05
ENSGALG00000011419	DUSP4	4	49691811	49696013	2.05011	3.27036	107.394	3.64835e-25	1.2156e-22
ENSGALG00000011242	OBSL1	7	22179676	22195512	2.04636	-1.89626	12.0813	0.000509293	0.00365838
ENSGALG00000032009		4	68738949	68742572	2.03158	1.19221	28.2461	1.06829e-07	2.21933e-06
ENSGALG00000039419		24	5406558	5407708	2.02164	-1.92079	9.11858	0.00253027	0.0136998
ENSGALG00000009507	PLEKHH1	5	28813891	28865737	2.00975	3.25091	49.4163	2.07022e-12	1.15706e-10
ENSGALG00000010864	EREG	4	45042456	45050324	2.00725	5.7436	30.1158	4.06995e-08	9.27842e-07
ENSGALG00000039447		27	4952993	4962757	2.00699	3.61393	15.6431	7.6492e-05	0.000726192
ENSGALG00000008440	CHST1	5	23993359	23994615	1.99549	-0.21573	16.9457	3.84641e-05	0.00040098
ENSGALG00000008014	CEBPB	20	13926767	13928100	1.97812	4.69378	27.5093	1.56343e-07	3.11715e-06
ENSGALG00000045727		3	38468075	38474148	1.96965	-1.6156	8.13467	0.00434267	0.0208945
ENSGALG00000046159	KNG1	9	16218893	16235485	1.96047	0.391217	11.7847	0.000597194	0.00417554
ENSGALG00000035153		AADN04000990.1	1142	4270	1.95852	-0.953552	22.5281	2.07092e-06	3.05368e-05
ENSGALG00000013548	GZMA	Z	16662049	16666243	1.95439	9.18727	62.1929	3.11405e-15	2.94831e-13
ENSGALG00000026152	GBP	12	2254875	2264684	1.94768	9.57519	119.831	6.88933e-28	3.41042e-25
ENSGALG00000013239	NES	25	1462877	1470373	1.94243	2.92522	28.9537	7.41277e-08	1.59545e-06
ENSGALG00000015776	GABRR2	3	75982576	76008365	1.93865	-1.58206	11.9494	0.000546664	0.00388654
ENSGALG00000016964	EPSTI1	1	166655214	166707862	1.93575	6.69384	103.915	2.11155e-24	6.3077e-22
ENSGALG00000015624	VCAN	Z	62650853	62756712	1.93133	4.53662	61.1485	5.29285e-15	4.77624e-13
ENSGALG00000027165	RSFR	6	9299463	9300672	1.92747	7.03449	222.271	2.89022e-50	5.564e-47
ENSGALG00000037167	HIST1H103	1	48153696	48154408	1.92023	0.824119	45.8519	1.27537e-11	5.92413e-10
ENSGALG00000010926	SPP1	4	45974555	45977750	1.90963	2.37845	10.9416	0.000940283	0.00605626
ENSGALG00000033509		AADN04018779.1	21	1880	1.90843	1.07862	26.3048	2.91565e-07	5.45536e-06
ENSGALG00000026146	CRLF1	28	3894656	3898468	1.90694	-0.184535	15.4865	8.30969e-05	0.000776976
ENSGALG00000015712	SLBP	4	84514573	84521325	1.90334	5.256	69.7178	6.8427e-17	8.12031e-15
ENSGALG00000027786	SOCS3	18	9931036	9933083	1.89955	6.84288	14.6757	0.000127683	0.00112296
ENSGALG00000045115		AADN04004208.1	8264	12247	1.89941	3.76482	77.5899	1.26817e-18	1.81589e-16
ENSGALG00000016913	SLAIN1	1	153991261	154045059	1.89548	-0.578732	13.0352	0.00030569	0.00237998
ENSGALG00000005852	SRMS	20	9227415	9235015	1.89094	-1.22395	10.571	0.00114873	0.00714136
ENSGALG00000044643		13	10364596	10366971	1.87412	-1.7754	8.83505	0.002955	0.0155052
ENSGALG00000034982	CYP11A1	10	2491141	2495357	1.87055	-0.151844	24.845	6.21314e-07	1.06154e-05
ENSGALG00000028871	SLC38A3	12	3203801	3209305	1.84447	4.29051	35.7247	2.27266e-09	6.64016e-08
ENSGALG00000002631	LRRC75A	19	5071178	5115971	1.84356	3.47859	53.027	3.28991e-13	2.09562e-11
ENSGALG00000006241		9	24033681	24037038	1.84231	-1.10839	11.3924	0.000737437	0.00495802
ENSGALG00000034322		28	3427777	3438788	1.83865	-0.801903	9.8109	0.0017348	0.010066
ENSGALG00000034855	HK2	KQ759567.1	1768	18300	1.83311	7.144	102.383	4.57676e-24	1.25868e-21
ENSGALG00000032329	NPM3	6	22696475	22699672	1.83118	4.42844	121.463	3.02536e-28	1.58841e-25
ENSGALG00000036942	KCNA3	26	1481250	1482992	1.82906	3.04278	57.7534	2.97125e-14	2.28799e-12
ENSGALG00000005135	SERPINE2	9	8320170	8343285	1.82499	8.07099	83.9951	4.95996e-20	8.42513e-18
ENSGALG00000000234	EPB41L4A	Z	46187204	46301052	1.82415	1.79171	21.2376	4.05717e-06	5.54811e-05
ENSGALG00000031895	SDK2	18	9107305	9148769	1.8199	4.61721	37.6287	8.55777e-10	2.77144e-08
ENSGALG00000003657	UNC119	19	5722923	5726777	1.81561	1.19757	19.3005	1.11678e-05	0.000135499
ENSGALG00000044485	F2RL3	28	4271865	4272893	1.81543	2.012	58.4124	2.12549e-14	1.71285e-12
ENSGALG00000039206	ARID5A	22	2802815	2806073	1.811	4.37933	45.2483	1.73573e-11	7.791e-10
ENSGALG00000043355	CELSR1	1	15740825	15899595	1.80787	2.43908	62.0247	3.39175e-15	3.17651e-13
ENSGALG00000014505	FGFBP1	4	77154571	77155284	1.80481	6.32036	29.3853	5.93248e-08	1.31105e-06
ENSGALG00000039269	RNF213	18	9594760	9619312	1.80404	7.64885	172.173	2.48027e-39	3.5811e-36
ENSGALG00000042886	CACNG7	AADN04008330.1	656	8497	1.79561	-0.843946	12.3463	0.000441854	0.00324801
ENSGALG00000010198	TPH2	1	36509695	36563986	1.77966	-2.2832	6.94682	0.00839682	0.0351664
ENSGALG00000032545	NKX6-1	4	47115931	47116966	1.77822	-1.2861	12.82	0.000342927	0.00261974
ENSGALG00000003578	FN1	7	4390375	4439659	1.77543	8.74444	60.082	9.09884e-15	7.76584e-13
ENSGALG00000006835	TNNC2	20	10712017	10713814	1.77288	0.379839	21.9606	2.78303e-06	3.98454e-05
ENSGALG00000021627	IFI27L2	23	4357815	4358727	1.76898	8.85497	82.7196	9.45595e-20	1.53116e-17
ENSGALG00000005599		6	16785354	16790215	1.75858	0.252295	17.0218	3.69522e-05	0.000388015
ENSGALG00000026313	RND3	7	35198328	35212362	1.75841	4.73595	40.0674	2.45345e-10	9.00603e-09
ENSGALG00000016480	SDC1	3	102005547	102025143	1.75708	7.17499	40.9469	1.5642e-10	5.94328e-09
ENSGALG00000012985	SLC6A13	1	60262382	60287559	1.75172	-0.714758	11.564	0.000672422	0.00459968
ENSGALG00000026465	TMEM100	18	6082400	6088421	1.74988	3.68452	51.0495	9.00657e-13	5.41833e-11
ENSGALG00000023709	TOR1BL	17	6155900	6158531	1.73649	2.41713	25.7961	3.79448e-07	6.8841e-06
ENSGALG00000028988	ART7C	1	194205316	194206557	1.73396	-1.08264	11.5483	0.000678111	0.00463287
ENSGALG00000007651	STAT1	7	7920234	7940268	1.72605	9.06238	91.0146	1.42618e-21	3.01342e-19
ENSGALG00000031487	FSTL4	13	16330488	16516432	1.72403	4.35723	22.7239	1.87028e-06	2.79108e-05
ENSGALG00000042266	PHYHD1	17	5857678	5863488	1.72135	3.35573	59.124	1.48042e-14	1.22142e-12
ENSGALG00000042104		1	96339614	96341066	1.72063	-1.22865	11.2621	0.000791044	0.0052512
ENSGALG00000010513	OPNVA	6	35336653	35342219	1.71931	-1.22732	10.61	0.00112477	0.00702265
ENSGALG00000029853		11	8500117	8507691	1.71602	1.04287	28.1335	1.1323e-07	2.33551e-06
ENSGALG00000042600		5	58261409	58262195	1.70653	-0.325602	18.2778	1.90924e-05	0.000217108
ENSGALG00000030026		1	59653910	59659868	1.70154	0.647722	27.8035	1.34285e-07	2.73077e-06
ENSGALG00000041129	TMEM173	13	973493	976440	1.69368	6.03075	98.192	3.79719e-23	9.53479e-21
ENSGALG00000031737		5	14760117	14805890	1.6932	6.03145	84.0194	4.8995e-20	8.42513e-18
ENSGALG00000045916		17	727125	730157	1.689	4.17424	89.4141	3.20251e-21	6.45193e-19
ENSGALG00000005739	SCD	6	17493789	17509405	1.68043	4.52199	21.6979	3.19146e-06	4.49554e-05
ENSGALG00000026613		25	1872862	1873615	1.67915	-0.19609	6.67702	0.00976635	0.0394433
ENSGALG00000001558	MOV10	26	3544656	3550615	1.67299	7.01344	106.636	5.34861e-25	1.71611e-22
ENSGALG00000002102		10	1312987	1314180	1.66097	2.97984	7.72369	0.00545008	0.025149
ENSGALG00000014242		4	68722992	68735529	1.65603	1.5988	20.8436	4.98361e-06	6.642e-05
ENSGALG00000031094	EDA2R	4	367532	376480	1.65375	2.55742	27.8086	1.33927e-07	2.72669e-06
ENSGALG00000014801	NDC80	2	101458366	101477125	1.65292	5.28217	157.704	3.5921e-36	3.4576e-33
ENSGALG00000022901		3	87198999	87201427	1.65031	-1.12422	7.85831	0.00505876	0.0236759
ENSGALG00000006719	GNAZ	15	8745941	8773069	1.64987	1.25994	15.0689	0.000103656	0.000934413
ENSGALG00000000731	THEMIS2	23	1481938	1483948	1.64888	4.18655	105.769	8.28426e-25	2.60969e-22
ENSGALG00000025887	ATF3	3	21874342	21876244	1.64587	4.92463	24.7278	6.60257e-07	1.11934e-05
ENSGALG00000009626	THBS1	5	29636380	29652162	1.64289	7.86217	32.1116	1.45562e-08	3.57535e-07
ENSGALG00000004889	SLC2A1	21	6472308	6486890	1.64099	6.38002	49.2989	2.19784e-12	1.21661e-10
ENSGALG00000036311		4	46756263	46757029	1.63573	0.132097	14.1632	0.000167619	0.00142431
ENSGALG00000009594	RARRES1	9	22539912	22550592	1.63463	8.41418	33.1256	8.63959e-09	2.23084e-07
ENSGALG00000006785	IRF1	13	16977371	16983282	1.63444	8.83634	83.228	7.31137e-20	1.20645e-17
ENSGALG00000001181	KCNJ5	24	1075877	1112534	1.63443	2.49322	28.5359	9.19778e-08	1.93634e-06
ENSGALG00000014943	FAM169A	Z	24179458	24196390	1.63289	-1.10341	8.90451	0.00284467	0.0150173
ENSGALG00000016464	VSNL1	3	100515714	100591520	1.63154	0.922151	18.3133	1.87391e-05	0.000213461
ENSGALG00000033676		AADN04022737.1	100	1807	1.63078	0.305838	18.9181	1.36455e-05	0.000162044
ENSGALG00000007174	TNFSF15	17	3061247	3074511	1.62721	4.64548	54.4484	1.59586e-13	1.10159e-11
ENSGALG00000023142	PTGER3	8	29200002	29207887	1.62632	1.93716	20.0311	7.61914e-06	9.64979e-05
ENSGALG00000038454	PDX1	1	176082150	176084982	1.62392	0.233831	15.5922	7.85794e-05	0.000742025
ENSGALG00000038311	COL18A1	7	6633230	6662722	1.61825	6.26601	57.7947	2.90956e-14	2.25049e-12
ENSGALG00000019755	CD300L-S1	18	10510367	10511097	1.61315	0.0691866	9.96965	0.00159142	0.00934992
ENSGALG00000016912	EDNRB	1	153918344	153932319	1.61129	6.3257	120.292	5.46064e-28	2.78268e-25
ENSGALG00000041192	IFIH1	7	21157246	21184178	1.60965	7.40594	49.1107	2.41916e-12	1.31806e-10
ENSGALG00000004771	C1QB	21	6083120	6085216	1.60731	5.99371	113.951	1.33546e-26	5.54589e-24
ENSGALG00000016609	CENPO	3	105902929	105909634	1.60692	4.04787	88.8351	4.29133e-21	8.44903e-19
ENSGALG00000006939	PFKP	2	11417061	11458617	1.60521	8.78108	62.6896	2.41984e-15	2.32923e-13
ENSGALG00000026899	CHSY3	Z	45139013	45283428	1.60455	0.645566	18.5357	1.66751e-05	0.000192608
ENSGALG00000015822	MAP3K7CL	1	104036135	104064217	-1.60606	1.25481	45.5012	1.52542e-11	6.96341e-10
ENSGALG00000037109		3	57585333	57609756	-1.61198	4.33976	124.303	7.23114e-29	4.04151e-26
ENSGALG00000026849	SIAH3	1	167883111	167919338	-1.61307	-2.03284	8.12549	0.00436472	0.0209831
ENSGALG00000002849	DCXR	18	5041127	5044158	-1.61501	4.1698	129.402	5.53709e-30	3.55317e-27
ENSGALG00000037002	RF00026	15	26962	27026	-1.6165	-1.37433	14.0601	0.000177058	0.0014902
ENSGALG00000036399		9	8389841	8394431	-1.61891	-1.14568	12.1477	0.00049149	0.00355555
ENSGALG00000027407	GPR132	5	52051670	52053242	-1.62205	2.20296	25.8044	3.77817e-07	6.86169e-06
ENSGALG00000046524		AADN04020224.1	21	2851	-1.62227	3.70856	14.0927	0.000174016	0.00147001
ENSGALG00000007998	SLC26A4	1	14802883	14822828	-1.62675	-1.86603	6.93894	0.00843391	0.03527
ENSGALG00000025557	RF00030	4	40106904	40107190	-1.62842	-0.562251	7.77998	0.00528282	0.0245521
ENSGALG00000016348	SAT1	1	118319065	118321891	-1.64152	9.43605	105.257	1.07296e-24	3.31965e-22
ENSGALG00000001445	FABP6	13	7872426	7910143	-1.64174	10.9166	58.0584	2.54453e-14	1.99487e-12
ENSGALG00000011930	OVST	1	76345584	76430119	-1.64756	2.05721	11.4607	0.000710846	0.00480911
ENSGALG00000004562	HVCN1	15	6026586	6036124	-1.65323	5.84067	7.83723	0.00511809	0.0238955
ENSGALG00000015028	RLN3	Z	27625100	27627598	-1.65346	0.422622	6.79363	0.00914839	0.0375337
ENSGALG00000006173	XYLB	2	6129976	6212618	-1.65547	4.10307	43.9064	3.44467e-11	1.45855e-09
ENSGALG00000006112	SCN5A	2	5496066	5657457	-1.65755	-1.8899	12.1575	0.000488909	0.00354132
ENSGALG00000038877		AADN04003650.1	9982	10392	-1.6656	-1.6935	6.85496	0.00883957	0.0365785
ENSGALG00000027961	PCASP2	28	965935	973742	-1.66824	5.00118	10.6689	0.0010895	0.00683929
ENSGALG00000000667	EDN2	23	953066	958386	-1.66841	5.29866	40.9213	1.58484e-10	6.00852e-09
ENSGALG00000011894	CYP2D6	1	49442475	49451655	-1.66916	9.81215	44.994	1.97641e-11	8.75787e-10
ENSGALG00000037666		1	48186826	48192341	-1.67021	-2.21556	9.60086	0.00194486	0.0110336
ENSGALG00000015021	TMEM174	Z	24897252	24901748	-1.67153	-1.70677	7.72851	0.00543556	0.0251137
ENSGALG00000033604	gga-mir-1755	9	15664206	15664296	-1.67222	-1.71829	14.6019	0.000132778	0.00116011
ENSGALG00000042604	ARX	1	117839213	117843292	-1.68077	0.0692164	23.0164	1.60628e-06	2.43698e-05
ENSGALG00000044631		27	461266	462248	-1.68147	0.288316	32.9124	9.64051e-09	2.45996e-07
ENSGALG00000006018		2	4957362	4963143	-1.68243	5.65351	59.6898	1.11051e-14	9.34018e-13
ENSGALG00000035007	USP35	1	192875030	192902085	-1.68245	0.440944	23.5216	1.23519e-06	1.92975e-05
ENSGALG00000015616	ACOT12	Z	63702151	63732906	-1.68344	4.65693	13.8727	0.000195624	0.00161785
ENSGALG00000003589	VTN	19	5643262	5647788	-1.68354	3.29211	33.1905	8.35584e-09	2.17052e-07
ENSGALG00000005795	CYP2C23b	6	17575972	17595441	-1.68452	10.3233	45.6268	1.4307e-11	6.55774e-10
ENSGALG00000008040		15	10972571	10982701	-1.69634	4.00693	84.6795	3.50867e-20	6.33242e-18
ENSGALG00000031082		2	104139130	104141826	-1.70158	-2.11766	8.63615	0.00329557	0.0168484
ENSGALG00000037894		3	31764623	31794056	-1.70412	-2.32985	9.0656	0.00260464	0.0140155
ENSGALG00000013094	DDC	2	81012156	81057410	-1.70557	4.24853	47.7421	4.86145e-12	2.45567e-10
ENSGALG00000023824		6	19165336	19177973	-1.71516	0.745986	27.5495	1.53122e-07	3.05996e-06
ENSGALG00000014252		1	76146376	76177348	-1.72229	-1.46769	8.26177	0.00404887	0.019733
ENSGALG00000045879		KQ759533.1	50253	50672	-1.7261	2.38015	6.2399	0.0124904	0.0475727
ENSGALG00000005408	BCO1	11	15677760	15691537	-1.72741	7.76489	26.0897	3.2591e-07	6.03282e-06
ENSGALG00000008109	CDHR3	1	14151339	14182335	-1.72808	-0.357456	29.4026	5.87982e-08	1.30273e-06
ENSGALG00000007538		4	11383665	11388677	-1.72926	6.29719	16.5094	4.84104e-05	0.000487499
ENSGALG00000043979		AADN04002455.1	1451	3328	-1.7299	-1.80162	9.77348	0.00177047	0.0102216
ENSGALG00000005506	HESX1	12	8600981	8610235	-1.73801	2.74768	60.56	7.13699e-15	6.24523e-13
ENSGALG00000044353		KQ759533.1	25223	25988	-1.74541	0.156296	8.62301	0.00331943	0.0169453
ENSGALG00000045930		KQ759443.1	29297	33606	-1.74616	-2.40304	8.40913	0.00373342	0.0184868
ENSGALG00000043837		24	6097140	6100099	-1.74715	7.99757	27.6663	1.4415e-07	2.9109e-06
ENSGALG00000001276	HOXB9	27	3782436	3786433	-1.75059	-1.68228	13.3865	0.000253441	0.00203198
ENSGALG00000035357		27	840556	841041	-1.75318	-1.98773	12.9503	0.000319874	0.00246317
ENSGALG00000039268		15	7994663	7995025	-1.75761	3.74592	6.95725	0.00834804	0.0350298
ENSGALG00000043551		AADN04015435.1	575	4851	-1.75855	0.100454	6.17005	0.0129931	0.0489921
ENSGALG00000012111	TMEM37	7	28522174	28525263	-1.75915	8.10068	38.0553	6.8769e-10	2.29133e-08
ENSGALG00000045026		25	1084851	1087056	-1.76252	-2.35352	7.43848	0.00638439	0.0284068
ENSGALG00000007382	CDA	21	4892861	4896434	-1.7664	3.17923	36.8894	1.25024e-09	3.89598e-08
ENSGALG00000038923	CES2	11	11323970	11329353	-1.76672	5.73052	55.4466	9.60334e-14	6.90404e-12
ENSGALG00000006591	TNNI2	5	14094429	14098832	-1.76797	-0.917309	10.9051	0.000958985	0.00615384
ENSGALG00000017183	MMP13	1	182444413	182451714	-1.77938	3.88248	16.0415	6.19687e-05	0.000603858
ENSGALG00000044226		AADN04004208.1	4551	7062	-1.78036	2.76258	7.70432	0.00550888	0.0253406
ENSGALG00000008037	HORMAD2	15	10952762	10963608	-1.78754	-1.89868	9.25758	0.00234522	0.0128505
ENSGALG00000016905	SLITRK1	1	151210535	151212613	-1.78771	-1.5985	11.5351	0.000682937	0.00464954
ENSGALG00000010625	SRD5A2	3	33821540	33841067	-1.78982	0.581929	11.0009	0.000910656	0.00591316
ENSGALG00000030160	DRC7	11	555417	567680	-1.79453	-0.972853	18.4469	1.74709e-05	0.000200332
ENSGALG00000003176		6	9199146	9202263	-1.79583	0.493443	33.5409	6.97819e-09	1.85152e-07
ENSGALG00000007955	SLC16A5	18	10736501	10743739	-1.79603	4.90295	167.055	3.25422e-38	3.89674e-35
ENSGALG00000015244	TBX19	1	84082887	84097141	-1.79711	-1.15058	26.5545	2.56212e-07	4.84093e-06
ENSGALG00000034721		15	7991896	7992603	-1.79884	4.8519	7.07761	0.00780533	0.0331688
ENSGALG00000010001	EGLN3	5	35742881	35767270	-1.80255	3.84101	23.1031	1.53541e-06	2.33942e-05
ENSGALG00000032836	MAOB	1	111228641	111277522	-1.8026	3.91426	91.2047	1.29552e-21	2.77114e-19
ENSGALG00000044878		AADN04003104.1	645	812	-1.80308	-2.75136	6.63168	0.0100181	0.0401417
ENSGALG00000027908	CYP2U1	4	38240517	38250340	-1.80911	4.55088	87.6354	7.87049e-21	1.51516e-18
ENSGALG00000028519	CCR10	27	5421912	5425308	-1.81028	-0.923957	12.9633	0.000317657	0.00245173
ENSGALG00000030270	CD1C	16	14372	17201	-1.81456	1.95527	13.7578	0.000207952	0.00170515
ENSGALG00000046302		AADN04001867.1	1786	2281	-1.8204	-2.87372	6.36414	0.0116449	0.0452275
ENSGALG00000044856		27	392110	392752	-1.82226	-2.08672	10.6012	0.00113016	0.00704864
ENSGALG00000044440		25	2570297	2576451	-1.8248	0.94044	10.2538	0.00136405	0.00825753
ENSGALG00000010769	HPGD	4	44051784	44077636	-1.82951	8.68333	115.991	4.77442e-27	2.12107e-24
ENSGALG00000040720		14	6575869	6582487	-1.83246	-1.50412	17.726	2.5512e-05	0.000281054
ENSGALG00000044940	GCNT3	10	5342425	5343714	-1.83625	5.255	84.4319	3.97673e-20	7.0307e-18
ENSGALG00000007720	AIFM3	15	10092337	10106923	-1.83922	4.37878	29.5018	5.58637e-08	1.24568e-06
ENSGALG00000004078		13	12296423	12305351	-1.8406	2.93272	9.0804	0.00258364	0.0139235
ENSGALG00000013571		4	61766265	61782543	-1.84559	0.0926155	20.004	7.72804e-06	9.77344e-05
ENSGALG00000000136	BLEC2	16	122774	125266	-1.84592	-0.670291	14.0598	0.000177093	0.0014902
ENSGALG00000044547		27	388170	389071	-1.84638	-1.73558	17.531	2.82655e-05	0.000307039
ENSGALG00000006522	HCK	20	10307594	10313413	-1.84748	1.74237	11.9172	0.000556179	0.00394448
ENSGALG00000046022		AADN04013810.1	1157	2945	-1.85007	-2.62943	7.26191	0.00704324	0.0306611
ENSGALG00000037642	SLC23A1	13	2437835	2441728	-1.85667	5.5009	26.2961	2.92886e-07	5.47416e-06
ENSGALG00000012984		28	1185316	1196659	-1.85709	2.4712	34.7518	3.74527e-09	1.04326e-07
ENSGALG00000041513		AADN04006216.1	5091	12472	-1.86596	-2.67891	6.40488	0.0113807	0.0443603
ENSGALG00000001653	MANEAL	23	3574708	3578036	-1.8719	0.913421	48.185	3.87836e-12	1.99989e-10
ENSGALG00000015133		1	83190347	83191432	-1.89191	-0.261216	19.3179	1.10664e-05	0.000134605
ENSGALG00000015154	TRPM6	Z	36724825	36775900	-1.89527	5.41584	25.0813	5.49647e-07	9.57104e-06
ENSGALG00000010331	MME	9	23162941	23198332	-1.89542	7.58686	8.97554	0.00273618	0.0145733
ENSGALG00000002242	GALNT9	15	2356780	2473501	-1.89559	1.02886	23.1168	1.52454e-06	2.32519e-05
ENSGALG00000043493	IGFBP1	2	55087644	55093886	-1.90004	2.51656	128.316	9.57134e-30	5.71838e-27
ENSGALG00000008635		1	20345887	20349591	-1.90574	-2.37096	7.35918	0.00667211	0.029415
ENSGALG00000046637		3	88479684	88487279	-1.9059	-2.97112	6.32026	0.0119366	0.046061
ENSGALG00000034432		AADN04015710.1	1100	5405	-1.90666	-2.62624	8.48601	0.00357887	0.0178751
ENSGALG00000042961		26	1166880	1171654	-1.9093	0.927021	6.6533	0.00989723	0.0398511
ENSGALG00000046226	SCARB1	15	4544980	4558143	-1.91409	7.59906	13.4404	0.000246269	0.0019855
ENSGALG00000034846		Z	36708004	36718708	-1.91905	4.22922	29.1366	6.74502e-08	1.46999e-06
ENSGALG00000010326	FLVCR2	5	38339289	38363624	-1.93113	3.70285	62.8529	2.22736e-15	2.19268e-13
ENSGALG00000000507	CPNE7	11	18986242	18989246	-1.93778	-1.29457	13.9647	0.000186279	0.00155466
ENSGALG00000003425	GALR1L	11	3528455	3543639	-1.94617	-1.948	13.2652	0.000270382	0.00214434
ENSGALG00000026658	LACTBL1	21	5868183	5876611	-1.95385	-1.67318	11.7642	0.000603814	0.00420993
ENSGALG00000037721		KQ759476.1	17616	20060	-1.95398	0.630005	9.29955	0.0022921	0.0126233
ENSGALG00000009006		2	21669403	21678883	-1.95526	3.96489	33.7552	6.25025e-09	1.66859e-07
ENSGALG00000039058		19	8790085	8810311	-1.95557	-1.80475	15.0342	0.000105582	0.000949307
ENSGALG00000041686		AADN04015528.1	1684	4867	-1.95716	-2.32398	11.6221	0.000651733	0.0044952
ENSGALG00000032928		AADN04002800.1	12741	18343	-1.95898	-2.37644	6.15794	0.0130824	0.049243
ENSGALG00000011551	JCHAIN	4	50344974	50350757	-1.9644	8.59087	11.5737	0.000668928	0.00458278
ENSGALG00000016899	DCT	1	146485483	146506238	-1.96885	-0.292098	24.9353	5.92862e-07	1.02107e-05
ENSGALG00000026241	GRIN3B	28	2909715	2914206	-1.96919	2.29937	68.2358	1.45067e-16	1.6321e-14
ENSGALG00000004155	MYOM3	23	5648230	5671410	-1.9727	3.12348	106.898	4.68638e-25	1.532e-22
ENSGALG00000013743	ENPP7	18	9729457	9733527	-1.97565	8.97077	6.95864	0.00834152	0.0350279
ENSGALG00000037127		3	22215832	22218693	-1.97828	-2.04621	13.4662	0.000242904	0.00196111
ENSGALG00000028041	DKK2	4	38490737	38530908	-1.97861	-0.804598	18.7891	1.45997e-05	0.000171379
ENSGALG00000015845	RIPPLY2	3	77867966	77869886	-1.98801	-2.13956	13.398	0.000251899	0.00202055
ENSGALG00000015970	COL9A1	3	83104826	83171007	-1.98997	-0.75965	30.944	2.65584e-08	6.24356e-07
ENSGALG00000044388		13	10476546	10549499	-1.99364	-1.54532	15.1822	9.76202e-05	0.00088879
ENSGALG00000006358	TMEM86A	5	12644318	12649618	-1.99539	4.8787	27.2934	1.74804e-07	3.43954e-06
ENSGALG00000041310		AADN04024636.1	21	1188	-1.9956	-2.82147	7.24098	0.00712582	0.0309661
ENSGALG00000008905	HABP2	6	27448803	27468649	-1.99674	-2.35153	6.73773	0.00943945	0.0384638
ENSGALG00000028886		3	45498838	45519267	-1.99773	2.27969	22.6571	1.93645e-06	2.88238e-05
ENSGALG00000042099		4	21259151	21318232	-2.00111	0.519664	41.5894	1.12603e-10	4.37436e-09
ENSGALG00000002312	TMEM132E	19	4725845	4734892	-2.00396	0.89931	10.9738	0.000924103	0.00598319
ENSGALG00000013085	PTPRO	1	62813644	62962492	-2.00492	0.429243	9.79532	0.00174956	0.0101313
ENSGALG00000016316	GCM1	3	88656612	88663923	-2.01124	-2.82648	6.88898	0.00867288	0.0361043
ENSGALG00000032480		AADN04020887.1	45	2682	-2.02124	-2.8331	7.00078	0.00814743	0.0343619
ENSGALG00000027147		28	1290868	1293124	-2.02231	-2.9264	7.16658	0.00742744	0.0319325
ENSGALG00000036669		AADN04020451.1	172	2907	-2.02616	-1.29219	10.2207	0.0013887	0.00838351
ENSGALG00000046534		Z	60271631	60312777	-2.04308	-2.66612	7.00237	0.0081402	0.0343407
ENSGALG00000013822	TXLNB	3	54155137	54192103	-2.0576	-2.77968	8.01828	0.00463076	0.0220117
ENSGALG00000005319	CDH8	11	12984674	13144905	-2.05781	-3.06644	6.43128	0.0112128	0.043836
ENSGALG00000012647	RFX4	1	53763373	53853263	-2.06334	0.923112	15.2198	9.56929e-05	0.000873999
ENSGALG00000035956		AADN04002912.1	3867	5614	-2.06555	-2.67134	10.1003	0.00148246	0.00883559
ENSGALG00000005435		11	15636273	15670143	-2.07167	-0.837509	38.8625	4.54733e-10	1.58525e-08
ENSGALG00000032558	INSC	5	10574171	10677542	-2.07488	-1.75138	21.2055	4.1257e-06	5.62406e-05
ENSGALG00000008290	VSIG1	4	14173811	14194263	-2.07898	-1.3549	21.3491	3.82794e-06	5.2679e-05
ENSGALG00000034279		1	112521130	112523110	-2.08272	-2.19384	11.2151	0.000811361	0.00536756
ENSGALG00000016342	MYOM2	3	91089249	91163384	-2.08277	0.296808	24.1422	8.94768e-07	1.46114e-05
ENSGALG00000015937	FABP1	4	86531504	86535234	-2.08354	9.56206	8.71507	0.0031559	0.0162833
ENSGALG00000015413	STX19	1	89710738	89711613	-2.08408	-3.05685	6.3687	0.0116151	0.0451318
ENSGALG00000002840	GRM4	26	4441094	4474651	-2.08797	-2.35269	12.9323	0.000322968	0.00248479
ENSGALG00000040413		4	21073946	21261033	-2.0885	-2.78062	8.10864	0.00440547	0.021138
ENSGALG00000043769		AADN04007027.1	3714	11084	-2.09296	-2.79386	8.81554	0.00298676	0.015634
ENSGALG00000039333	SLC6A20	2	42970198	42981414	-2.0941	1.64336	22.0235	2.69339e-06	3.86626e-05
ENSGALG00000031786	BLVRA	2	51764995	51794492	-2.10122	2.21212	19.2694	1.13511e-05	0.000137147
ENSGALG00000044649	P2RX2	15	10048880	10051636	-2.10461	1.49184	73.5865	9.6321e-18	1.2271e-15
ENSGALG00000024122	TNFRSF13B	14	4680386	4683518	-2.10512	-0.101291	11.8321	0.00058217	0.00408106
ENSGALG00000013720	FBXO15	2	92301222	92334345	-2.1205	-1.21584	23.867	1.03225e-06	1.656e-05
ENSGALG00000009262	FGB	4	20472456	20478595	-2.12505	1.30081	23.7721	1.08441e-06	1.73006e-05
ENSGALG00000009573	ANXA10	4	25133358	25148964	-2.12642	-2.88171	6.79465	0.00914316	0.0375234
ENSGALG00000038920		1	64792526	64819531	-2.12863	-2.63609	11.2292	0.000805191	0.00533081
ENSGALG00000045935		26	2672496	2676279	-2.12874	1.96593	7.84364	0.00509998	0.0238366
ENSGALG00000011418	CCR6	3	42599910	42601090	-2.13065	2.87224	48.8713	2.73319e-12	1.47066e-10
ENSGALG00000033476		14	3150715	3199074	-2.14013	-2.66904	7.2728	0.00700065	0.030514
ENSGALG00000044822		AADN04001807.1	13467	14790	-2.14583	-2.00787	12.997	0.00031199	0.00241643
ENSGALG00000003980	IQCA1	7	5085191	5163120	-2.14846	-1.01572	23.8683	1.03158e-06	1.656e-05
ENSGALG00000030007		26	2669661	2686305	-2.1504	3.32233	6.87469	0.00874247	0.0363028
ENSGALG00000012260	LCT	7	30797938	30815468	-2.16139	8.98169	9.51097	0.00204247	0.0114896
ENSGALG00000029788	CCK	2	43988980	43993653	-2.16424	4.80077	28.2064	1.09041e-07	2.25987e-06
ENSGALG00000030883		9	24084575	24089182	-2.17351	-3.01481	7.15487	0.00747607	0.0320779
ENSGALG00000012958		1	59988534	59990025	-2.1771	2.97554	52.8437	3.61167e-13	2.28379e-11
ENSGALG00000007278	GRIN2A	14	9303507	9451731	-2.18375	2.20688	32.8993	9.70587e-09	2.47286e-07
ENSGALG00000043474		5	17477972	17505847	-2.1853	-1.86008	15.976	6.41498e-05	0.00062197
ENSGALG00000005923	NPY4R	6	17858148	17859281	-2.19383	-0.586756	32.9818	9.30237e-09	2.38421e-07
ENSGALG00000033499		3	53423910	53468071	-2.19513	-2.87285	8.98029	0.00272907	0.0145461
ENSGALG00000011986	FABP2	4	55073379	55075812	-2.21074	10.1837	48.0293	4.19903e-12	2.14609e-10
ENSGALG00000040510		AADN04005337.1	11059	13574	-2.21203	-2.11981	13.0995	0.000295373	0.00231463
ENSGALG00000040992		7	28589901	28590859	-2.2192	-2.39962	7.55111	0.00599732	0.0270316
ENSGALG00000002466		21	3236367	3247209	-2.22149	6.91158	17.7113	2.57096e-05	0.000282463
ENSGALG00000008428	CDK15	7	11637210	11669559	-2.22424	-3.01026	7.48346	0.00622684	0.0278645
ENSGALG00000038601	LIPH	9	3640693	3656901	-2.22901	0.233038	50.6257	1.11774e-12	6.52055e-11
ENSGALG00000033432	NHLH2	1	80416903	80418200	-2.23261	-2.49779	12.6796	0.000369668	0.00278715
ENSGALG00000032889	RBFOX3	18	9810058	9836888	-2.24	0.0850335	54.3139	1.7089e-13	1.17494e-11
ENSGALG00000010364		9	23545584	23550965	-2.24051	4.0208	30.4051	3.50597e-08	8.08848e-07
ENSGALG00000027209	SPIC	1	55757636	55763936	-2.24132	3.03516	7.95395	0.00479825	0.0226525
ENSGALG00000025194	gga-mir-1742	1	51772080	51772162	-2.24253	-3.01281	7.38273	0.00658531	0.0291287
ENSGALG00000010338	CXCL13L2	4	35247822	35249204	-2.24472	3.19839	9.12667	0.00251909	0.0136436
ENSGALG00000011052	SLC38A11	7	20097882	20118838	-2.2474	-3.16006	6.57331	0.0103519	0.0411842
ENSGALG00000010803		2	28511798	28517010	-2.25599	-1.46655	14.9263	0.000111795	0.000998947
ENSGALG00000040241	NTRK3	10	13227881	13406045	-2.25678	-0.201996	20.4922	5.98732e-06	7.81717e-05
ENSGALG00000045607	CXCL13	4	35246046	35247365	-2.25744	4.00012	6.84333	0.0088973	0.0367735
ENSGALG00000031799		12	10180087	10259067	-2.26358	-2.00095	10.6269	0.00111457	0.00697151
ENSGALG00000001620		17	8764467	8771954	-2.26519	3.05889	71.5411	2.71545e-17	3.36056e-15
ENSGALG00000036327	NGEF	9	1052566	1088975	-2.27085	4.5855	15.3194	9.07775e-05	0.000835269
ENSGALG00000021158	SLC7A9	11	10079869	10092126	-2.27347	8.39816	63.5828	1.53766e-15	1.53997e-13
ENSGALG00000040216		AADN04000971.1	18784	20535	-2.27384	-2.48089	9.806	0.00173944	0.0100896
ENSGALG00000032841		2	94974689	94975880	-2.27943	3.30157	40.7844	1.69983e-10	6.4164e-09
ENSGALG00000044962		21	5286633	5289448	-2.28377	-0.87646	31.4866	2.00822e-08	4.80586e-07
ENSGALG00000010760	WDR64	3	35858430	35917100	-2.29015	-2.55377	13.106	0.000294348	0.00230764
ENSGALG00000010873	DHRS9	7	18953651	18957783	-2.29084	-0.633702	25.1519	5.29866e-07	9.30137e-06
ENSGALG00000029532		4	35249909	35251574	-2.31073	-0.179853	16.5468	4.74652e-05	0.000480083
ENSGALG00000039536	C2H8ORF22	2	108833160	108835660	-2.31275	4.83834	27.6579	1.4478e-07	2.91662e-06
ENSGALG00000002744	PCDH15	6	6330204	6628545	-2.32753	-0.158588	22.9085	1.69902e-06	2.55753e-05
ENSGALG00000042250		8	20130913	20135380	-2.34762	-3.11942	7.07768	0.00780501	0.0331688
ENSGALG00000008516	CPO	7	12407009	12420281	-2.35306	7.22483	26.6888	2.39008e-07	4.56063e-06
ENSGALG00000023497	MINDY4B	9	23703644	23710582	-2.3571	-2.22599	15.1594	9.88043e-05	0.000897213
ENSGALG00000039971		AADN04017741.1	665	3183	-2.36496	-3.11845	7.6196	0.00577374	0.0262423
ENSGALG00000012392	IYD	3	48579165	48594232	-2.36547	0.755313	17.1794	3.40098e-05	0.00036113
ENSGALG00000045067		2	6080671	6118332	-2.3696	-2.20895	19.982	7.81766e-06	9.8724e-05
ENSGALG00000006513	F9	4	5049715	5062317	-2.37458	-2.79497	11.1098	0.000858734	0.00562299
ENSGALG00000045383		8	11996010	12003650	-2.37925	-1.29488	22.8472	1.75408e-06	2.63127e-05
ENSGALG00000009256	LEFTY2	3	17185515	17188758	-2.37972	-2.9626	9.06227	0.00260938	0.0140273
ENSGALG00000016945	CNMD	1	165707166	165718950	-2.38602	-0.94352	11.374	0.000744782	0.00499771
ENSGALG00000003748	ANO5	5	2699425	2749644	-2.39625	9.22382	305.953	1.66302e-68	5.76269e-65
ENSGALG00000016388	KLHL34	1	119167856	119169643	-2.39717	-3.10888	7.43078	0.00641175	0.0284919
ENSGALG00000006131	FTCD	7	6805416	6812248	-2.39936	2.68731	28.5225	9.26169e-08	1.94743e-06
ENSGALG00000044347		2	4966626	4972133	-2.401	-0.0628447	9.30718	0.00228258	0.0125829
ENSGALG00000016565	CHRNA2	3	105513853	105518435	-2.41452	-3.10553	7.32813	0.00678835	0.0297986
ENSGALG00000010792	AGMO	2	27894534	28076252	-2.41676	6.45536	20.7933	5.11613e-06	6.7977e-05
ENSGALG00000042130		AADN04009401.1	7130	9311	-2.42144	-2.75645	10.133	0.00145636	0.00870397
ENSGALG00000027296	CPA5	1	960181	964481	-2.42572	1.07554	29.3544	6.02791e-08	1.33044e-06
ENSGALG00000005933	SLC5A11	14	6586411	6592284	-2.43793	5.68771	50.9118	9.66094e-13	5.73238e-11
ENSGALG00000044174		AADN04004098.1	3556	5680	-2.44085	-2.5855	6.34	0.0118045	0.045714
ENSGALG00000015176	GNA14	Z	37709882	37769362	-2.47171	0.372591	53.1453	3.09771e-13	1.98781e-11
ENSGALG00000042557		3	3642404	3648617	-2.47683	-2.34763	9.54795	0.00200173	0.0112934
ENSGALG00000031129	HMCN1	8	10119575	10310613	-2.47888	5.15783	147.363	6.53607e-34	5.6622e-31
ENSGALG00000015753		Z	67038184	67072561	-2.49492	-2.62131	13.135	0.000289834	0.00227843
ENSGALG00000040449	RF00002	AADN04003593.1	1923	2074	-2.49945	1.61514	7.90171	0.00493882	0.0232149
ENSGALG00000030788		20	10622790	10623604	-2.49948	-3.28136	7.00451	0.00813045	0.0343134
ENSGALG00000040993	BAMBI	2	15317843	15321683	-2.50343	5.98134	62.8161	2.26937e-15	2.20894e-13
ENSGALG00000035044	RF00002	AADN04011746.1	6853	7004	-2.53789	-0.304132	6.59746	0.0102124	0.0407416
ENSGALG00000045505		Z	35070170	35074979	-2.53903	-1.37567	29.1023	6.86539e-08	1.49247e-06
ENSGALG00000023070	SPIA1	5	45639765	45645089	-2.55679	0.520528	86.8984	1.1424e-20	2.15145e-18
ENSGALG00000008599		5	24652093	24652908	-2.56356	2.93149	63.8857	1.31854e-15	1.34383e-13
ENSGALG00000040769		2	78459484	78463390	-2.56416	-2.86689	11.6209	0.000652152	0.0044963
ENSGALG00000028659	BLEC1	16	118833	121187	-2.57221	-1.35385	15.1983	9.6793e-05	0.00088358
ENSGALG00000016648		1	128514145	128528599	-2.59915	-2.41244	17.1875	3.38653e-05	0.00035997
ENSGALG00000015237	PPIL6	3	67090619	67099687	-2.6242	-0.692679	28.8596	7.78182e-08	1.66866e-06
ENSGALG00000040530	MUC6	5	15061327	15098793	-2.62997	-0.830542	22.2657	2.37413e-06	3.44218e-05
ENSGALG00000044381		AADN04012176.1	1925	5627	-2.63344	-3.22267	7.63911	0.0057116	0.0260556
ENSGALG00000044668		3	79901745	79909741	-2.63694	-1.29114	17.6033	2.72115e-05	0.00029708
ENSGALG00000003334	METTL11B	8	4976799	4993570	-2.64725	-1.88218	18.8164	1.43922e-05	0.000169402
ENSGALG00000038912	RF00002	AADN04005844.1	9894	10050	-2.64926	-1.71366	8.75483	0.00308784	0.0160131
ENSGALG00000005934		2	4974034	4980604	-2.65005	0.34667	38.1999	6.38546e-10	2.13993e-08
ENSGALG00000009700	PDK4	2	23933443	23942823	-2.65075	5.4531	84.5518	3.74274e-20	6.68523e-18
ENSGALG00000028459	FAM180A	1	58388267	58415575	-2.651	-2.83156	11.1177	0.000855059	0.00560316
ENSGALG00000016954	RGCC	1	165953711	165963304	-2.65666	1.436	22.9271	1.68264e-06	2.53729e-05
ENSGALG00000008608	FETUB	9	16195523	16202807	-2.66776	4.70236	26.8	2.25643e-07	4.33708e-06
ENSGALG00000029056		Z	20906732	20934345	-2.671	0.371622	35.5613	2.47147e-09	7.16066e-08
ENSGALG00000033992		3	35784910	35786718	-2.67174	-2.14614	24.8798	6.10174e-07	1.04568e-05
ENSGALG00000017228	MTNR1B	1	186280285	186300517	-2.68032	-2.66289	15.4491	8.47551e-05	0.000788227
ENSGALG00000006819	AGBL1	10	13624751	13893408	-2.69332	0.119419	31.2527	2.26536e-08	5.38403e-07
ENSGALG00000039018	RF00017	3	74063593	74063882	-2.69337	-1.94083	6.2002	0.0127736	0.0483538
ENSGALG00000041421		KQ759476.1	11056	15903	-2.69608	-2.2474	13.2941	0.00026624	0.00211503
ENSGALG00000011658		4	51190945	51204148	-2.70517	-3.2173	8.49339	0.00356439	0.017823
ENSGALG00000033033	MEP1A	3	110335891	110348503	-2.72157	10.4569	17.104	3.53879e-05	0.000373633
ENSGALG00000031196		3	57534342	57538397	-2.73015	-0.700283	25.5098	4.40135e-07	7.88602e-06
ENSGALG00000018977	PLA2G5	21	4841791	4842690	-2.74007	1.08877	10.1371	0.00145318	0.00869399
ENSGALG00000031689		6	21932426	21968442	-2.74118	-1.94982	8.03243	0.00459471	0.0218523
ENSGALG00000030015		AADN04000790.1	19686	22624	-2.74881	-0.89228	7.07725	0.00780689	0.0331688
ENSGALG00000045407	C2orf70	3	105704408	105706055	-2.74891	-3.4591	6.19266	0.0128281	0.0484966
ENSGALG00000016664	NEIL2	3	107812743	107816159	-2.74907	-2.01512	18.8338	1.42621e-05	0.000168442
ENSGALG00000006322		8	16020120	16033702	-2.74996	11.4315	77.4518	1.36005e-18	1.93149e-16
ENSGALG00000045061		AADN04001462.1	6978	9091	-2.75846	-1.04266	7.24177	0.00712267	0.0309602
ENSGALG00000007324	TP63	9	14094193	14188390	-2.76385	-0.579778	23.2851	1.39681e-06	2.15696e-05
ENSGALG00000010891	ABCB11	7	18965845	19008073	-2.76787	0.278139	8.68777	0.00320352	0.0164603
ENSGALG00000005824	SUSD2	15	7874397	7890493	-2.77044	6.51435	13.8669	0.000196224	0.00162125
ENSGALG00000041820	NPSR1	2	47542030	47604994	-2.77372	-2.74752	11.7143	0.000620216	0.00430869
ENSGALG00000039764		1	76230134	76257737	-2.78246	2.41749	102.073	5.35081e-24	1.44857e-21
ENSGALG00000002893	STC2	13	9230034	9239581	-2.78661	2.12203	60.3759	7.83662e-15	6.78887e-13
ENSGALG00000003509	SPACA9	17	7190613	7195802	-2.83007	-2.64646	7.30929	0.00685989	0.0300365
ENSGALG00000044606	MEP1B	2	106703338	106726193	-2.83598	8.27027	19.2914	1.12209e-05	0.000135905
ENSGALG00000008704	CUBN	2	19883398	20025167	-2.85189	7.70744	10.8793	0.000972442	0.00622636
ENSGALG00000010909	PRKG2	4	45935473	45954816	-2.86121	5.02479	55.1109	1.1392e-13	8.02347e-12
ENSGALG00000037346		20	9123858	9132031	-2.86453	-3.0048	9.21522	0.00240012	0.0131223
ENSGALG00000020388		5	45685172	45688958	-2.87531	-2.0326	27.5863	1.50242e-07	3.01632e-06
ENSGALG00000013535	CYP4V2	4	61746761	61759707	-2.90677	7.27751	31.6531	1.84322e-08	4.45407e-07
ENSGALG00000030944	PAX3	9	7888137	7948484	-2.9122	-2.06823	7.81604	0.00517845	0.0241512
ENSGALG00000044747		1	17142166	17148629	-2.92154	-0.363312	6.76658	0.00928808	0.0379989
ENSGALG00000003647	SLC13A2	19	5661977	5671354	-2.96135	4.52572	14.263	0.000158958	0.00135804
ENSGALG00000027490	CATHB1	2	4022675	4023803	-2.96213	-2.69549	16.2965	5.41649e-05	0.00053657
ENSGALG00000030595		AADN04006611.1	2192	3483	-2.96818	-3.4022	7.60097	0.0058337	0.0264671
ENSGALG00000030034	G6PC	27	5507166	5509834	-2.96887	0.916861	18.4918	1.70634e-05	0.000196576
ENSGALG00000038328	ANKRD33B	2	78418694	78456518	-2.97166	-0.253893	6.2533	0.0123962	0.0473203
ENSGALG00000004293		3	45526014	45546436	-2.97492	-1.05481	8.35886	0.00383812	0.0189026
ENSGALG00000005194	CD72	Z	9056706	9060302	-2.97804	2.6089	6.28479	0.0121778	0.0467678
ENSGALG00000029094	RF00017	5	57721818	57722117	-2.99779	-1.3713	11.1578	0.000836812	0.00550213
ENSGALG00000043861		4	32830934	32929296	-3.00947	-2.32749	24.472	7.5399e-07	1.25854e-05
ENSGALG00000010018	CTSEAL	1	35522127	35529831	-3.02177	-1.81991	29.4731	5.66978e-08	1.26103e-06
ENSGALG00000019489	CHST9	2	104761260	104847802	-3.02628	-1.8972	15.9722	6.4278e-05	0.000622304
ENSGALG00000042505	DSEL	2	94976376	94980026	-3.04155	6.17008	42.5245	6.98027e-11	2.76775e-09
ENSGALG00000042706	TMC2	2	44470402	44496991	-3.05411	0.491466	13.4929	0.000239469	0.0019379
ENSGALG00000006674	BPIFB6	20	10504870	10508991	-3.0908	-2.30889	10.0601	0.00151513	0.00897784
ENSGALG00000016690	CYP2AC1	3	109249183	109255105	-3.09724	8.27387	18.7808	1.46638e-05	0.000172015
ENSGALG00000030287		2	48803048	48804041	-3.11819	-2.1486	10.4408	0.00123261	0.00759738
ENSGALG00000009497	AVPR2	1	28505731	28507926	-3.14331	-2.09695	32.5043	1.18928e-08	2.9863e-07
ENSGALG00000020160	ADH6	4	60350736	60368587	-3.16282	1.38181	30.5167	3.31006e-08	7.66712e-07
ENSGALG00000030861		4	14565658	14670193	-3.18555	-2.41459	25.8531	3.68405e-07	6.72601e-06
ENSGALG00000028598		5	45699897	45765284	-3.18641	-3.33512	9.71569	0.00182702	0.0104869
ENSGALG00000031990		1	94991021	95105960	-3.18641	-3.33512	9.71569	0.00182702	0.0104869
ENSGALG00000010997	DFNA5	2	31663719	31688494	-3.18897	5.59469	245.195	2.89703e-55	7.17056e-52
ENSGALG00000014975	DRD5	4	79081660	79083126	-3.19028	2.57158	10.2349	0.00137805	0.00832498
ENSGALG00000027973	CATHL1	2	4024913	4026402	-3.19201	-1.7806	29.5767	5.37468e-08	1.20157e-06
ENSGALG00000016165	TFF2	1	109383706	109388083	-3.21453	0.747004	9.92187	0.00163326	0.00956978
ENSGALG00000015143	TTR	2	106466187	106475058	-3.21841	0.289478	69.0677	9.51393e-17	1.11377e-14
ENSGALG00000039741	TNFRSF8	21	5468792	5481890	-3.24454	2.00808	13.8307	0.000200039	0.00164806
ENSGALG00000006217	S100B	7	6920734	6923751	-3.27594	0.493201	6.20473	0.012741	0.0482619
ENSGALG00000046639	CYP2AC2	3	109257270	109266201	-3.30805	1.14979	27.9823	1.2243e-07	2.51033e-06
ENSGALG00000046408	RAG2	5	19519715	19524759	-3.32018	-1.22733	56.8458	4.71367e-14	3.55083e-12
ENSGALG00000036723		13	8164300	8168967	-3.32383	1.00073	67.9912	1.64224e-16	1.8357e-14
ENSGALG00000008150	RASAL1	15	11256379	11267964	-3.32794	1.80982	6.77636	0.00923733	0.037827
ENSGALG00000005347	ADAMTS18	11	13995378	14063388	-3.32896	4.10108	83.4482	6.54073e-20	1.10024e-17
ENSGALG00000026892		20	9601819	9603156	-3.37009	0.135842	11.858	0.000574143	0.00404539
ENSGALG00000019290	SLC6A12	1	60223646	60250104	-3.37344	-2.30659	16.5621	4.70838e-05	0.00047734
ENSGALG00000001559	ZP3	10	2565044	2567437	-3.37716	0.201576	10.1904	0.00141174	0.0084989
ENSGALG00000004262	TMIGD1	19	6240247	6244176	-3.39172	7.36424	135.633	2.40039e-31	1.80823e-28
ENSGALG00000004804	TGM3	20	6838034	6848252	-3.40584	-2.72996	15.1664	9.84405e-05	0.000894379
ENSGALG00000042757		AADN04019389.1	2218	3403	-3.40702	-3.2753	11.3685	0.000746998	0.00501064
ENSGALG00000001449	STRA6	10	2519526	2529895	-3.41048	-3.27454	11.5036	0.000694631	0.00471598
ENSGALG00000007596		12	14666621	14681719	-3.41458	1.32404	98.5771	3.12621e-23	7.9654e-21
ENSGALG00000023925	CYP2C45	6	16567737	16581736	-3.42024	0.740619	14.3604	0.000150944	0.00129661
ENSGALG00000040842	HSPB2	24	6209231	6210762	-3.42733	-3.26902	10.816	0.00100628	0.00641695
ENSGALG00000031962		AADN04002885.1	6016	8238	-3.50833	-3.22115	12.8211	0.000342741	0.00261946
ENSGALG00000031496	SPIK5	13	10554709	10564671	-3.51458	5.4233	24.2127	8.62626e-07	1.41533e-05
ENSGALG00000007636	PCK1	20	11763683	11771405	-3.52503	7.37791	17.4056	3.0194e-05	0.000324932
ENSGALG00000005862	SBSPONL	15	7892544	7894267	-3.55266	-2.87688	18.4333	1.7596e-05	0.000201499
ENSGALG00000019331		1	46572308	46578247	-3.5664	-3.21462	12.611	0.000383482	0.00287007
ENSGALG00000027088		4	49570755	49570859	-3.5837	-3.17025	12.0406	0.000520539	0.0037268
ENSGALG00000020679	PLEKHS1	6	27542960	27567902	-3.63441	5.39821	35.6297	2.38617e-09	6.94837e-08
ENSGALG00000001793	MYL10	19	3725134	3746093	-3.72648	-0.0952475	26.1482	3.16185e-07	5.88423e-06
ENSGALG00000038481		23	395672	402906	-3.78639	-3.59653	8.65867	0.00325509	0.0166717
ENSGALG00000029677	NME8	2	46333773	46352375	-3.78639	-3.59653	8.65867	0.00325509	0.0166717
ENSGALG00000041289		AADN04023618.1	229	1277	-3.80186	-0.798355	10.1142	0.0014713	0.00877512
ENSGALG00000043909		6	17836546	17840466	-3.82894	0.359755	15.323	9.06084e-05	0.000834156
ENSGALG00000030985	MYH7B	20	2722336	2748121	-3.91395	-2.49847	18.7664	1.47745e-05	0.000173079
ENSGALG00000006662	BPIFB3	20	10489102	10497142	-3.92353	3.09412	33.7195	6.36588e-09	1.69424e-07
ENSGALG00000006341	SLC25A48	13	15332686	15341906	-3.96367	3.07886	47.1754	6.49092e-12	3.18588e-10
ENSGALG00000010469	CYP4B7	8	21954420	21961495	-4.00463	-1.73629	35.2698	2.8705e-09	8.20698e-08
ENSGALG00000042963		27	28531	34597	-4.01118	-2.97259	15.4976	8.26093e-05	0.000773251
ENSGALG00000009861	RD3	3	22270980	22278869	-4.04209	0.0890237	130.548	3.10918e-30	2.07191e-27
ENSGALG00000026086	CRYBB2	15	7044230	7046377	-4.13776	-3.52385	10.315	0.00131953	0.00803877
ENSGALG00000044267		AADN04013429.1	3961	4266	-4.13776	-3.52385	10.315	0.00131953	0.00803877
ENSGALG00000046331	DMBT1L	LGE64	598983	613921	-4.14125	0.287054	20.2739	6.71091e-06	8.62561e-05
ENSGALG00000009268	FGG	4	20496742	20501963	-4.15245	4.16747	43.6254	3.97643e-11	1.66014e-09
ENSGALG00000044610	CFAP100	12	10668759	10678545	-4.17794	-2.95673	20.8965	4.84791e-06	6.48108e-05
ENSGALG00000016669	AvBD2	3	107910925	107913428	-4.26201	-0.424803	46.3042	1.01248e-11	4.83258e-10
ENSGALG00000012505	LRFN5	5	59626099	59629021	-4.30784	2.23139	124.925	5.28509e-29	3.05231e-26
ENSGALG00000016668	BD7	3	107900662	107906657	-4.41998	-1.63226	58.4619	2.07269e-14	1.68598e-12
ENSGALG00000034150	CATH3	2	4018778	4019952	-4.42294	-2.18385	29.6142	5.27173e-08	1.18161e-06
ENSGALG00000045366		19	3659027	3670811	-4.44767	2.09813	8.2525	0.00406958	0.0198061
ENSGALG00000022815	AvBD1	3	107914855	107917298	-4.47949	-0.641869	72.3508	1.80152e-17	2.26182e-15
ENSGALG00000034741	ETNPPL	4	37934303	37947629	-4.56516	4.07845	408.66	7.17526e-91	6.21593e-87
ENSGALG00000019696	CATHL2	2	4020689	4022467	-4.9049	-1.56825	39.8639	2.72287e-10	9.86955e-09
ENSGALG00000033376	APOH	18	7515359	7521011	-4.98663	1.5396	12.387	0.000432341	0.0031924
ENSGALG00000013304	SLC5A12	5	3366478	3381893	-5.03335	7.99206	111.363	4.92809e-26	1.81668e-23
ENSGALG00000015730	TMPRSS15	1	99575737	99632199	-5.03995	5.47165	10.7105	0.00106532	0.00673047
ENSGALG00000020390		5	45652317	45656876	-5.14294	2.19566	25.7657	3.85473e-07	6.96424e-06
ENSGALG00000030614	ADH1C	4	60372986	60387622	-5.42749	3.60032	102.943	3.44892e-24	9.95934e-22
ENSGALG00000007959	SLC26A3	1	14833201	14843801	-5.45967	1.86256	41.6813	1.07433e-10	4.19231e-09
ENSGALG00000038694		AADN04004570.1	1172	10525	-5.85315	1.57842	283.052	1.62351e-63	4.68816e-60
ENSGALG00000036831		AADN04006988.1	2242	9259	-6.65317	-0.272512	118.115	1.63586e-27	7.66025e-25

## Sheet: DEG_CB12_8dpi
Ensembl_Gene_ID	Gene_Symol	Chromosome	Start	End	logFC	logCPM	LR	P_Value	FDR
ENSGALG00000032584	ALX4	5	21810345	21834715	5.31844	-2.58792	20.6029	5.65096e-06	0.000299676
ENSGALG00000000871	MADPRT1	1	194211172	194212413	4.83256	4.90883	47.1827	6.46699e-12	2.31491e-09
ENSGALG00000039137		AADN04001220.1	13798	26056	4.8171	-2.79806	9.20676	0.00241122	0.0383964
ENSGALG00000033784		AADN04013946.1	2685	3581	4.76486	-0.903313	34.7554	3.73841e-09	5.53736e-07
ENSGALG00000003105	ANKFN1	18	6179731	6229305	4.21783	-0.145595	27.967	1.23405e-07	1.12784e-05
ENSGALG00000003110		18	6232355	6237170	3.96017	-1.61261	18.4105	1.78079e-05	0.000805197
ENSGALG00000014585		19	4767118	4768209	3.7656	7.03679	102.031	5.46514e-24	1.17378e-20
ENSGALG00000025924	AQP10	25	2151335	2154405	3.72338	-1.05395	36.4097	1.59904e-09	2.49897e-07
ENSGALG00000012869	OVAL	2	67948051	67955623	3.36572	-1.70804	20.1246	7.25575e-06	0.000371037
ENSGALG00000041079		19	4772390	4773608	3.22762	2.93735	147.073	7.5653e-34	3.24968e-30
ENSGALG00000027051	CCAH221	19	4787699	4789411	3.08527	-2.24683	14.1123	0.000172213	0.00493985
ENSGALG00000035738		AADN04008209.1	4901	7291	3.06486	3.52871	80.3028	3.21212e-19	3.94219e-16
ENSGALG00000027166	ART7B	1	194201565	194202812	2.98979	-1.92438	15.2823	9.2581e-05	0.00308879
ENSGALG00000023622	AVD	Z	9164721	9165903	2.9517	5.35294	23.0684	1.5634e-06	9.949e-05
ENSGALG00000029452		AADN04004665.1	7758	10216	2.88807	3.2979	62.9079	2.166e-15	1.4314e-12
ENSGALG00000039894		1	104059709	104068257	2.87284	-2.86778	9.06624	0.00260372	0.040472
ENSGALG00000006443	ART1	1	194197429	194198714	2.86873	-0.10039	21.1007	4.35764e-06	0.0002425
ENSGALG00000016169	TMPRSS3	1	109411574	109424647	2.74835	-2.10756	12.744	0.000357144	0.00884214
ENSGALG00000045174		AADN04007899.1	7348	9058	2.73203	-1.59326	13.5221	0.000235776	0.00636965
ENSGALG00000044518		AADN04005567.1	6770	9201	2.71123	1.43418	55.3192	1.02465e-13	5.335e-11
ENSGALG00000045901		17	1488963	1490498	2.55798	0.672963	37.8882	7.49153e-10	1.31346e-07
ENSGALG00000042456		AADN04020702.1	47	2666	2.55745	-2.586	9.07291	0.00259424	0.0404118
ENSGALG00000000545	REN	26	1715950	1719075	2.38953	-1.33815	26.3782	2.80689e-07	2.28569e-05
ENSGALG00000045078		3	17445394	17453766	2.30848	0.786505	43.2472	4.82434e-11	1.31574e-08
ENSGALG00000038454	PDX1	1	176082150	176084982	2.30684	-0.165606	22.2979	2.33465e-06	0.000142248
ENSGALG00000044935		2	358326	359287	2.30196	-2.13482	14.0349	0.000179444	0.00509989
ENSGALG00000025677	RF00286	Z	33592003	33592132	2.28488	-1.4177	20.0325	7.61354e-06	0.000387029
ENSGALG00000002102		10	1312987	1314180	2.26417	2.68609	24.9704	5.82169e-07	4.29306e-05
ENSGALG00000001325	CYP1A1	10	2375742	2379385	2.18212	5.43827	19.1346	1.21818e-05	0.000586297
ENSGALG00000010949	GPNMB	2	31184795	31200167	2.17759	-0.834737	21.2873	3.95339e-06	0.000227943
ENSGALG00000027165	RSFR	6	9299463	9300672	2.0612	7.21086	114.113	1.23107e-26	3.02175e-23
ENSGALG00000015053	GLDC	Z	28030127	28068146	2.0145	5.84255	23.4109	1.30837e-06	8.51529e-05
ENSGALG00000009507	PLEKHH1	5	28813891	28865737	1.97997	3.55439	46.381	9.73557e-12	3.27993e-09
ENSGALG00000039874		9	16044143	16046075	1.97369	1.23538	51.0602	8.95742e-13	3.75381e-10
ENSGALG00000002960	HMGCS2	8	4260456	4264048	1.94418	0.507657	14.5341	0.000137648	0.00418848
ENSGALG00000044523		3	8027458	8047827	1.9438	-2.35261	8.73384	0.00312358	0.046187
ENSGALG00000044413		21	5894679	5897256	1.93136	-2.36329	8.61316	0.00333743	0.0485964
ENSGALG00000045640		AADN04024605.1	911	5580	1.89052	-0.877062	11.7683	0.000602475	0.0133056
ENSGALG00000046159	KNG1	9	16218893	16235485	1.86493	0.959262	36.8585	1.27022e-09	2.04501e-07
ENSGALG00000033520	DCSTAMP	2	130555339	130558082	1.86231	1.76114	27.236	1.80075e-07	1.53171e-05
ENSGALG00000045692		Z	62545145	62559239	1.84458	-1.86766	11.7564	0.000606328	0.0133543
ENSGALG00000016556		3	105439100	105446401	1.80562	5.90245	12.635	0.000378594	0.00928088
ENSGALG00000030156		AADN04015028.1	44	2341	1.7721	-1.40072	12.8842	0.00033137	0.00836064
ENSGALG00000033094		28	1848646	1850120	1.70977	0.476748	42.9903	5.50108e-11	1.47687e-08
ENSGALG00000009903	IFNG	1	35053221	35057370	1.69481	-0.556416	19.0254	1.28991e-05	0.000615647
ENSGALG00000014938	ABHD3	2	102742275	102763289	1.65283	4.09466	53.3105	2.84786e-13	1.35922e-10
ENSGALG00000013548	GZMA	Z	16662049	16666243	1.64928	8.81805	16.4084	5.10583e-05	0.0018907
ENSGALG00000041882	KATNAL2	Z	1766269	1782227	1.6322	-0.798655	11.7299	0.000615029	0.0134446
ENSGALG00000007596		12	14666621	14681719	-1.6099	1.78317	16.8219	4.10572e-05	0.00158527
ENSGALG00000028519	CCR10	27	5421912	5425308	-1.61065	-0.536007	15.0093	0.000106983	0.00341036
ENSGALG00000016055	KCNJ15	1	107539724	107541289	-1.62151	5.15153	147.56	5.92104e-34	3.24968e-30
ENSGALG00000014252		1	76146376	76177348	-1.62198	-1.25336	8.71644	0.00315353	0.0464301
ENSGALG00000012875	WEE2	1	57382693	57393808	-1.6274	-1.3655	8.64962	0.0032713	0.0478361
ENSGALG00000007530		4	11353982	11360783	-1.63362	6.18555	81.5034	1.7496e-19	2.50513e-16
ENSGALG00000020391	SERPINA10	5	45586817	45596493	-1.63489	0.118702	21.011	4.56655e-06	0.000253105
ENSGALG00000011418	CCR6	3	42599910	42601090	-1.6454	2.73813	49.9874	1.54738e-12	6.18304e-10
ENSGALG00000039764		1	76230134	76257737	-1.69958	2.59207	12.4568	0.000416483	0.0100345
ENSGALG00000003176		6	9199146	9202263	-1.70013	0.142788	21.9687	2.77129e-06	0.000166491
ENSGALG00000035052	BMP3	4	45776069	45790398	-1.71531	3.34722	36.569	1.4736e-09	2.34439e-07
ENSGALG00000006819	AGBL1	10	13624751	13893408	-1.7215	0.0991052	11.9325	0.000551626	0.0124711
ENSGALG00000011616	NPFFR2	4	50748502	50762609	-1.73461	-2.10355	10.4496	0.00122673	0.0228856
ENSGALG00000007732		15	10383102	10447744	-1.73995	-2.26446	9.08877	0.00257184	0.0401565
ENSGALG00000029788	CCK	2	43988980	43993653	-1.76963	4.35003	70.3501	4.96599e-17	4.49082e-14
ENSGALG00000007538		4	11383665	11388677	-1.77732	5.85196	159.537	1.42841e-36	1.22714e-32
ENSGALG00000012446	ELFN2	1	51367779	51370205	-1.78645	-1.76334	9.60302	0.00194258	0.0326589
ENSGALG00000006297	TRPC7	13	15060539	15118773	-1.78786	-0.890425	20.543	5.83055e-06	0.000307302
ENSGALG00000020388		5	45685172	45688958	-1.79301	-2.23777	11.0552	0.000884411	0.0179834
ENSGALG00000016287	NR0B1	1	115909469	115911505	-1.79325	-1.16254	27.8451	1.31428e-07	1.18852e-05
ENSGALG00000002744	PCDH15	6	6330204	6628545	-1.79917	0.134062	24.355	8.01192e-07	5.55084e-05
ENSGALG00000031129	HMCN1	8	10119575	10310613	-1.82049	5.06057	68.141	1.5221e-16	1.24537e-13
ENSGALG00000046409		5	45670985	45674779	-1.8317	-0.849249	24.8384	6.23431e-07	4.52675e-05
ENSGALG00000044962		21	5286633	5289448	-1.84174	-1.39103	16.8991	3.94207e-05	0.00153589
ENSGALG00000041922		MT	1228	1296	-1.84641	-0.0927204	28.5104	9.31962e-08	8.87616e-06
ENSGALG00000040241	NTRK3	10	13227881	13406045	-1.86423	-0.231417	13.875	0.000195376	0.00547627
ENSGALG00000009366	ASIC5	4	21020769	21028111	-1.87711	-1.79833	17.2163	3.33555e-05	0.00133282
ENSGALG00000032889	RBFOX3	18	9810058	9836888	-1.88375	0.882152	13.8355	0.000199526	0.00555062
ENSGALG00000002503	SFTPA2	6	4483868	4489399	-1.89613	-2.59191	8.56425	0.00342828	0.0496315
ENSGALG00000023886	ZNF804A	7	1803327	1832501	-1.89619	-2.02531	12.4545	0.000416986	0.0100345
ENSGALG00000046639	CYP2AC2	3	109257270	109266201	-1.91921	1.81353	36.4087	1.59985e-09	2.49897e-07
ENSGALG00000010469	CYP4B7	8	21954420	21961495	-1.94252	-0.389133	9.36026	0.00221741	0.0362508
ENSGALG00000031786	BLVRA	2	51764995	51794492	-1.94824	2.49151	10.7203	0.00105964	0.02048
ENSGALG00000005284	LRRC39	8	11908598	11916090	-2.0117	-1.52714	19.6886	9.11428e-06	0.000453918
ENSGALG00000006323	LECT2	13	15273853	15278709	-2.02082	1.53468	17.4111	3.01069e-05	0.00123166
ENSGALG00000044606	MEP1B	2	106703338	106726193	-2.03277	8.50746	33.5898	6.80485e-09	9.20637e-07
ENSGALG00000044778		1	132561119	132564698	-2.03649	6.11893	23.6877	1.13305e-06	7.54576e-05
ENSGALG00000033720	CA7	11	11454156	11462000	-2.05639	3.1668	26.0594	3.31074e-07	2.64582e-05
ENSGALG00000040661		AADN04006594.1	1580	2108	-2.07109	-2.78166	8.91316	0.00283123	0.0428979
ENSGALG00000030614	ADH1C	4	60372986	60387622	-2.07366	3.46876	11.5667	0.000671435	0.0143527
ENSGALG00000027716		5	12488069	12489867	-2.07624	2.33389	21.5554	3.43753e-06	0.000201582
ENSGALG00000027960	GRPR	1	121714896	121737453	-2.13533	-2.48223	13.55	0.000232296	0.0063054
ENSGALG00000001793	MYL10	19	3725134	3746093	-2.13848	0.0078408	25.1673	5.2565e-07	3.99633e-05
ENSGALG00000010943	SCN1A	7	19691055	19747676	-2.15771	-2.15594	14.4172	0.00014646	0.00437649
ENSGALG00000002840	GRM4	26	4441094	4474651	-2.16133	-2.13099	15.2528	9.4037e-05	0.00311706
ENSGALG00000009573	ANXA10	4	25133358	25148964	-2.16693	-2.7403	10.497	0.00119567	0.0225267
ENSGALG00000039647		KQ759707.1	815	6252	-2.1771	6.51757	12.1432	0.000492665	0.0114083
ENSGALG00000039687	NIPAL4	13	11353337	11360669	-2.18351	-2.59083	8.97793	0.0027326	0.041979
ENSGALG00000032841		2	94974689	94975880	-2.18609	3.2619	17.454	2.94348e-05	0.00120993
ENSGALG00000036723		13	8164300	8168967	-2.21168	1.00438	38.0314	6.96164e-10	1.24583e-07
ENSGALG00000032393	SEBOX	19	5638403	5639026	-2.2265	-2.44936	12.2897	0.000455454	0.0107053
ENSGALG00000016954	RGCC	1	165953711	165963304	-2.22939	1.38687	33.8094	6.07843e-09	8.35517e-07
ENSGALG00000011668	IL8L1	4	51270481	51273558	-2.23322	1.10428	9.73363	0.00180926	0.0308095
ENSGALG00000027296	CPA5	1	960181	964481	-2.24136	0.681478	59.5595	1.18651e-14	7.55057e-12
ENSGALG00000046226	SCARB1	15	4544980	4558143	-2.25484	7.51879	10.0065	0.00155986	0.0274888
ENSGALG00000006341	SLC25A48	13	15332686	15341906	-2.26653	3.39832	21.5194	3.50264e-06	0.000204702
ENSGALG00000042781		AADN04014781.1	1442	5876	-2.31651	-0.739548	23.5893	1.19251e-06	7.88067e-05
ENSGALG00000011551	JCHAIN	4	50344974	50350757	-2.36581	8.77631	14.7381	0.000123525	0.00384581
ENSGALG00000045067		2	6080671	6118332	-2.37071	-2.12627	15.4563	8.44369e-05	0.00287856
ENSGALG00000040413		4	21073946	21261033	-2.37351	-2.38748	13.2507	0.000272477	0.00720263
ENSGALG00000004262	TMIGD1	19	6240247	6244176	-2.42566	7.24624	138.225	6.50672e-32	2.23597e-28
ENSGALG00000021139	IGLL1	15	7973416	7997739	-2.45018	10.5803	18.1517	2.03989e-05	0.000898702
ENSGALG00000044747		1	17142166	17148629	-2.45084	-0.0931078	32.4467	1.22508e-08	1.52531e-06
ENSGALG00000036514		18	2742881	2749945	-2.48696	-2.78491	11.1761	0.000828573	0.0170702
ENSGALG00000046551		20	10700553	10702590	-2.48902	-0.809623	9.21465	0.00240086	0.038338
ENSGALG00000028175	GJA9	23	3261575	3263116	-2.49027	-2.95783	10.2152	0.00139292	0.0251644
ENSGALG00000026744	OTP	Z	23139185	23144944	-2.50268	-2.96005	9.96268	0.00159746	0.0279506
ENSGALG00000042505	DSEL	2	94976376	94980026	-2.50563	6.11369	31.8821	1.6382e-08	1.95469e-06
ENSGALG00000030817		AADN04001010.1	23668	26756	-2.52111	-2.74125	11.715	0.000619984	0.0135013
ENSGALG00000036255	WNT7B	1	70844240	70935921	-2.5385	-0.846448	9.07774	0.0025874	0.0403418
ENSGALG00000016664	NEIL2	3	107812743	107816159	-2.54067	-2.02796	20.7117	5.33887e-06	0.00029026
ENSGALG00000006513	F9	4	5049715	5062317	-2.56563	-2.55972	10.5482	0.00116301	0.022105
ENSGALG00000034294	ATP6V0D2	2	123562671	123580456	-2.56616	-0.44107	12.5249	0.000401562	0.00977286
ENSGALG00000013304	SLC5A12	5	3366478	3381893	-2.58217	8.24859	26.927	2.11286e-07	1.77089e-05
ENSGALG00000019290	SLC6A12	1	60223646	60250104	-2.6208	-1.60973	9.78547	0.00175897	0.0301021
ENSGALG00000046331	DMBT1L	LGE64	598983	613921	-2.67814	0.381805	23.5526	1.21547e-06	7.97104e-05
ENSGALG00000037779	IL26	1	35081112	35087712	-2.70076	-2.48446	16.4537	4.9853e-05	0.00185808
ENSGALG00000045392		KQ759533.1	24197	81143	-2.73061	1.19631	25.063	5.54867e-07	4.1632e-05
ENSGALG00000034516		18	1285875	1501949	-2.7462	-3.10548	8.79797	0.00301566	0.0449004
ENSGALG00000044353		KQ759533.1	25223	25988	-2.76326	0.843203	14.6142	0.000131919	0.00406936
ENSGALG00000045879		KQ759533.1	50253	50672	-2.78371	2.30261	12.8386	0.000339542	0.00854174
ENSGALG00000045026		25	1084851	1087056	-2.79523	-2.62552	14.0423	0.000178744	0.00509989
ENSGALG00000030653		15	7983153	7983467	-2.79705	5.65706	21.4161	3.69663e-06	0.00021458
ENSGALG00000044926		W	1536860	1542576	-2.81148	-2.82411	14.565	0.000135408	0.00415459
ENSGALG00000042285		KQ759533.1	2573	3177	-2.81783	6.56122	23.0472	1.58076e-06	0.000100224
ENSGALG00000005937		15	7988410	7988999	-2.8214	5.312	18.8741	1.39639e-05	0.00065914
ENSGALG00000040950		KQ759533.1	29651	32875	-2.83008	2.13503	21.924	2.83669e-06	0.000169826
ENSGALG00000045170		2	148482043	148486885	-2.83511	-1.12692	24.0003	9.6319e-07	6.56727e-05
ENSGALG00000028659	BLEC1	16	118833	121187	-2.84325	-0.724495	11.5245	0.00068685	0.0146058
ENSGALG00000031496	SPIK5	13	10554709	10564671	-2.84425	4.77163	13.5322	0.00023451	0.00635543
ENSGALG00000032301		KQ759533.1	26122	26583	-2.85316	2.17952	20.6391	5.54518e-06	0.000298073
ENSGALG00000012505	LRFN5	5	59626099	59629021	-2.87399	1.71781	65.0046	7.47234e-16	5.34957e-13
ENSGALG00000045366		19	3659027	3670811	-2.88126	2.08476	27.533	1.54435e-07	1.34695e-05
ENSGALG00000038257		KQ759533.1	54110	61084	-2.89871	2.47339	14.7795	0.000120843	0.00378005
ENSGALG00000034741	ETNPPL	4	37934303	37947629	-2.98506	4.0428	24.4818	7.50163e-07	5.2825e-05
ENSGALG00000003647	SLC13A2	19	5661977	5671354	-2.99743	5.33712	39.158	3.90854e-10	7.80891e-08
ENSGALG00000005347	ADAMTS18	11	13995378	14063388	-3.02714	3.64725	33.8324	6.00705e-09	8.35517e-07
ENSGALG00000027973	CATHL1	2	4024913	4026402	-3.0774	-1.94382	14.1921	0.000165065	0.00478865
ENSGALG00000009268	FGG	4	20496742	20501963	-3.07894	3.78555	129.027	6.6911e-30	1.91611e-26
ENSGALG00000043551		AADN04015435.1	575	4851	-3.09625	1.12703	27.2404	1.79663e-07	1.53171e-05
ENSGALG00000009497	AVPR2	1	28505731	28507926	-3.17883	-2.42032	26.0045	3.4063e-07	2.6971e-05
ENSGALG00000028886		3	45498838	45519267	-3.33031	1.50077	80.889	2.38756e-19	3.15562e-16
ENSGALG00000039268		15	7994663	7995025	-3.33266	4.48617	20.7124	5.33685e-06	0.00029026
ENSGALG00000046149		AADN04002385.1	9838	10401	-3.38388	-3.15672	9.98598	0.00157736	0.0277403
ENSGALG00000039333	SLC6A20	2	42970198	42981414	-3.42228	1.96608	22.3777	2.23959e-06	0.000136941
ENSGALG00000016668	BD7	3	107900662	107906657	-3.46956	-1.51362	15.7766	7.1279e-05	0.00247918
ENSGALG00000015730	TMPRSS15	1	99575737	99632199	-3.64776	4.8176	38.7929	4.71231e-10	9.09742e-08
ENSGALG00000020390		5	45652317	45656876	-3.81268	1.30687	34.1128	5.20071e-09	7.38501e-07
ENSGALG00000016761	LYG2	1	132569388	132572872	-3.81865	2.59686	39.1352	3.95453e-10	7.80998e-08
ENSGALG00000038694		AADN04004570.1	1172	10525	-3.89186	0.791425	39.3464	3.54909e-10	7.25957e-08
ENSGALG00000006217	S100B	7	6920734	6923751	-3.90853	-0.400492	10.4201	0.00124653	0.0231544
ENSGALG00000044757		W	3089437	3264267	-4.07545	-3.45286	10.7764	0.00102804	0.0200954
ENSGALG00000036831		AADN04006988.1	2242	9259	-4.08682	-1.20094	12.4647	0.000414705	0.0100203
ENSGALG00000043798	C1QL4	AADN04000737.1	52017	54212	-4.34802	-2.74074	17.0095	3.71936e-05	0.00146238
ENSGALG00000033376	APOH	18	7515359	7521011	-4.35089	0.820088	19.5304	9.90127e-06	0.00048746
ENSGALG00000007959	SLC26A3	1	14833201	14843801	-4.35278	2.4182	23.2661	1.41067e-06	9.07797e-05
ENSGALG00000033634	TDRD5	8	6134418	6147426	-4.46307	-3.3275	13.1238	0.000291571	0.00752477
ENSGALG00000043228		AADN04022748.1	99	1830	-4.47315	-3.32667	14.5358	0.00013752	0.00418848
ENSGALG00000015595	GPR78	4	81736311	81741401	-4.48217	-3.32554	14.4623	0.000142989	0.0043027
ENSGALG00000022815	AvBD1	3	107914855	107917298	-4.56947	-0.45889	38.4758	5.54368e-10	1.03534e-07
ENSGALG00000034150	CATH3	2	4018778	4019952	-4.77098	-2.42534	14.2749	0.000157961	0.00462032
ENSGALG00000019696	CATHL2	2	4020689	4022467	-4.83212	-1.9189	31.9759	1.56101e-08	1.87561e-06
ENSGALG00000016669	AvBD2	3	107910925	107913428	-5.03071	-0.684445	29.0825	6.936e-08	6.8491e-06
