# Supplementary material for: Kinetics of the Cellular and Transcriptomic Response to Eimeria maxima in Relatively Resistant and Susceptible Chicken Lines
Source: Front Immunol. 2021 Mar 25;12:653085. doi: 10.3389/fimmu.2021.653085 (PMC8027475; doi:10.3389/fimmu.2021.653085)
Supplement: Supplementary file 6 [file Table_4.xlsx]

## Sheet: GO_15I-6dpi_Up
GO biological process complete	Number of Genes	Fold Enrichment	P-value	FDR
positive regulation of hypersensitivity (GO:0002885)	5	30.83	4.61e-05	0.00241
interleukin-21-mediated signaling pathway (GO:0038114)	8	28.9	6.44e-07	5.65e-05
cellular response to interleukin-21 (GO:0098757)	8	28.9	6.44e-07	5.62e-05
response to interleukin-21 (GO:0098756)	8	28.9	6.44e-07	5.59e-05
regulation of gamma-delta T cell differentiation (GO:0045586)	5	23.12	0.000819	0.0287
regulation of hypersensitivity (GO:0002883)	7	22.02	0.000116	0.00509
positive regulation of acute inflammatory response to antigenic stimulus (GO:0002866)	7	22.02	0.000116	0.00508
immunological synapse formation (GO:0001771)	11	21.02	2.49e-06	0.00018
establishment of T cell polarity (GO:0001768)	6	19.27	0.00121	0.0401
positive regulation of interleukin-2 biosynthetic process (GO:0045086)	12	19.27	3.65e-06	0.000256
regulation of CD8-positive, alpha-beta T cell differentiation (GO:0043376)	6	19.27	0.00121	0.04
CD8-positive, alpha-beta T cell differentiation (GO:0043374)	8	19.27	0.00017	0.00718
T-helper 17 cell lineage commitment (GO:0072540)	6	19.27	0.00121	0.04
positive regulation of inflammatory response to antigenic stimulus (GO:0002863)	10	19.27	2.47e-05	0.00143
negative T cell selection (GO:0043383)	11	17.52	3.52e-05	0.00197
CD8-positive, alpha-beta T cell activation (GO:0036037)	9	17.13	0.000241	0.00963
negative thymic T cell selection (GO:0045060)	10	15.42	0.000331	0.0128
G-protein coupled purinergic nucleotide receptor signaling pathway (GO:0035589)	15	15.42	1e-05	0.00063
regulation of interleukin-2 biosynthetic process (GO:0045076)	18	14.99	2.06e-06	0.000151
regulation of respiratory burst (GO:0060263)	14	13.76	8.81e-05	0.00415
regulation of CD8-positive, alpha-beta T cell activation (GO:2001185)	14	13.76	8.81e-05	0.00414
positive regulation of humoral immune response (GO:0002922)	15	12.85	0.000115	0.00507
regulation of acute inflammatory response to antigenic stimulus (GO:0002864)	12	12.85	0.000578	0.0212
myeloid dendritic cell activation (GO:0001773)	22	12.26	6.13e-06	0.000411
regulation of regulatory T cell differentiation (GO:0045589)	26	11.86	1.62e-06	0.000123
alpha-beta T cell activation (GO:0046631)	59	11.76	5.58e-13	1.5e-10
alpha-beta T cell differentiation (GO:0046632)	50	11.56	5.93e-11	1.17e-08
positive regulation of neutrophil chemotaxis (GO:0090023)	31	11.19	5.39e-07	4.84e-05
dendritic cell migration (GO:0036336)	21	11.01	4.79e-05	0.00249
G-protein coupled purinergic receptor signaling pathway (GO:0035588)	21	11.01	4.79e-05	0.00248
negative regulation of humoral immune response (GO:0002921)	14	11.01	0.000934	0.0321
dendritic cell chemotaxis (GO:0002407)	18	10.71	0.000234	0.00945
myeloid dendritic cell differentiation (GO:0043011)	18	10.71	0.000234	0.00942
positive regulation of granulocyte chemotaxis (GO:0071624)	33	10.51	8.4e-07	6.99e-05
regulation of inflammatory response to antigenic stimulus (GO:0002861)	22	10.51	5.97e-05	0.00296
T cell selection (GO:0045058)	37	10.42	2.2e-07	2.22e-05
regulation of interferon-gamma-mediated signaling pathway (GO:0060334)	26	10.38	1.54e-05	0.000946
regulation of response to interferon-gamma (GO:0060330)	26	10.38	1.54e-05	0.000943
alpha-beta T cell differentiation involved in immune response (GO:0002293)	26	10.38	1.54e-05	0.000939
alpha-beta T cell activation involved in immune response (GO:0002287)	26	10.38	1.54e-05	0.000935
negative regulation of myeloid cell apoptotic process (GO:0033033)	15	10.28	0.00116	0.0387
defense response to protozoan (GO:0042832)	19	10.14	0.00029	0.0113
regulation of interleukin-17 production (GO:0032660)	23	10.05	7.37e-05	0.00352
dendritic cell differentiation (GO:0097028)	31	9.95	4.9e-06	0.000336
positive regulation of neutrophil migration (GO:1902624)	35	9.91	1.28e-06	0.000101
regulation of neutrophil chemotaxis (GO:0090022)	36	9.63	1.56e-06	0.00012
positive T cell selection (GO:0043368)	24	9.63	9.02e-05	0.00421
purinergic nucleotide receptor signaling pathway (GO:0035590)	24	9.63	9.02e-05	0.0042
cellular response to interferon-beta (GO:0035458)	16	9.63	0.00142	0.0457
positive regulation of Rho protein signal transduction (GO:0035025)	28	9.63	2.32e-05	0.00136
response to protozoan (GO:0001562)	20	9.63	0.000355	0.0136
labyrinthine layer morphogenesis (GO:0060713)	20	9.63	0.000355	0.0136
CD4-positive, alpha-beta T cell differentiation involved in immune response (GO:0002294)	25	9.25	0.000109	0.0049
T-helper cell differentiation (GO:0042093)	25	9.25	0.000109	0.00489
positive regulation of antigen receptor-mediated signaling pathway (GO:0050857)	21	9.18	0.00043	0.0161
positive regulation of cytokine biosynthetic process (GO:0042108)	59	9.14	3.49e-09	4.88e-07
T cell costimulation (GO:0031295)	51	9.07	5.01e-08	5.6e-06
T cell differentiation involved in immune response (GO:0002292)	30	8.99	3.39e-05	0.00192
positive regulation of interleukin-2 production (GO:0032743)	30	8.99	3.39e-05	0.00191
lymphocyte costimulation (GO:0031294)	52	8.89	6.03e-08	6.59e-06
mast cell activation (GO:0045576)	22	8.76	0.000517	0.0192
positive regulation of interleukin-4 production (GO:0032753)	22	8.76	0.000517	0.0192
CD4-positive, alpha-beta T cell activation (GO:0035710)	36	8.56	1.26e-05	0.000785
positive regulation of acute inflammatory response (GO:0002675)	27	8.56	0.000158	0.00668
regulation of neutrophil migration (GO:1902622)	41	8.46	3.94e-06	0.000274
positive regulation of interleukin-12 production (GO:0032735)	32	8.43	4.85e-05	0.0025
CD4-positive, alpha-beta T cell differentiation (GO:0043367)	32	8.43	4.85e-05	0.00249
positive regulation of alpha-beta T cell activation (GO:0046635)	60	8.35	3.24e-08	3.78e-06
regulation of interleukin-4 production (GO:0032673)	28	8.26	0.000187	0.00773
positive regulation of CD4-positive, alpha-beta T cell activation (GO:2000516)	33	8.17	5.76e-05	0.00288
positive regulation of T cell proliferation (GO:0042102)	99	8.17	2.72e-12	6.54e-10
regulation of B cell proliferation (GO:0030888)	62	8.08	4.54e-08	5.14e-06
regulation of granulocyte chemotaxis (GO:0071622)	48	8.03	1.73e-06	0.00013
peptidyl-tyrosine autophosphorylation (GO:0038083)	48	8.03	1.73e-06	0.000129
embryonic placenta morphogenesis (GO:0060669)	24	8.03	0.00073	0.0259
positive regulation of CD4-positive, alpha-beta T cell differentiation (GO:0043372)	29	7.97	0.000221	0.00895
T cell differentiation (GO:0030217)	131	7.94	3.71e-15	1.32e-12
regulation of CD4-positive, alpha-beta T cell differentiation (GO:0043370)	45	7.71	7.65e-06	0.000501
positive regulation of alpha-beta T cell differentiation (GO:0046638)	45	7.71	7.65e-06	0.000499
positive regulation of leukocyte apoptotic process (GO:2000108)	30	7.71	0.00026	0.0103
regulation of defense response to virus by virus (GO:0050690)	30	7.71	0.00026	0.0103
purinergic receptor signaling pathway (GO:0035587)	30	7.71	0.00026	0.0103
regulation of alpha-beta T cell proliferation (GO:0046640)	25	7.71	0.000858	0.0298
regulation of alpha-beta T cell activation (GO:0046634)	86	7.62	8.52e-10	1.36e-07
regulation of interleukin-12 production (GO:0032655)	52	7.41	3.25e-06	0.000232
regulation of CD4-positive, alpha-beta T cell activation (GO:2000514)	53	7.27	3.78e-06	0.000264
regulation of T cell apoptotic process (GO:0070232)	38	7.1	0.000126	0.00546
regulation of leukocyte apoptotic process (GO:2000106)	87	7.09	6.65e-09	8.67e-07
regulation of alpha-beta T cell differentiation (GO:0046637)	60	7.07	1.59e-06	0.000122
positive regulation of cytosolic calcium ion concentration involved in phospholipase C-activating G-protein coupled signaling pathway (GO:0051482)	39	6.92	0.000145	0.00623
cellular response to interleukin-4 (GO:0071353)	28	6.88	0.00134	0.0436
regulation of myeloid cell apoptotic process (GO:0033032)	28	6.88	0.00134	0.0435
cartilage morphogenesis (GO:0060536)	28	6.88	0.00134	0.0434
positive regulation of leukocyte cell-cell adhesion (GO:1903039)	210	6.79	2.58e-18	1.34e-15
cellular response to interleukin-12 (GO:0071349)	46	6.7	5.95e-05	0.00296
positive regulation of lymphocyte proliferation (GO:0050671)	138	6.7	3.18e-12	7.53e-10
interleukin-12-mediated signaling pathway (GO:0035722)	46	6.7	5.95e-05	0.00295
regulation of cytokine biosynthetic process (GO:0042035)	98	6.69	4.89e-09	6.59e-07
chemokine-mediated signaling pathway (GO:0070098)	75	6.68	3.19e-07	3.04e-05
positive regulation of mononuclear cell proliferation (GO:0032946)	139	6.65	3.64e-12	8.37e-10
lymphocyte differentiation (GO:0030098)	226	6.65	5.77e-19	3.61e-16
negative regulation of cellular response to insulin stimulus (GO:1900077)	35	6.61	0.00054	0.0199
positive regulation of T cell activation (GO:0050870)	201	6.52	1.86e-16	7.67e-14
positive regulation of leukocyte proliferation (GO:0070665)	142	6.51	5.43e-12	1.21e-09
positive regulation of B cell proliferation (GO:0030890)	42	6.42	0.000218	0.00887
response to interleukin-12 (GO:0070671)	48	6.42	7.77e-05	0.00369
regulation of T cell proliferation (GO:0042129)	156	6.42	9.33e-13	2.43e-10
positive regulation of cell-cell adhesion (GO:0022409)	245	6.29	1.14e-18	6.39e-16
regulation of antigen receptor-mediated signaling pathway (GO:0050854)	56	6.19	3.6e-05	0.002
regulation of T cell differentiation (GO:0045580)	131	6.18	2.77e-10	4.87e-08
negative regulation of leukocyte apoptotic process (GO:2000107)	50	6.17	0.0001	0.00457
regulation of myeloid leukocyte mediated immunity (GO:0002886)	44	6.13	0.000281	0.011
lymphocyte activation (GO:0046649)	360	6.1	1.35e-25	3.51e-22
T cell activation (GO:0042110)	222	6.08	4.55e-16	1.73e-13
regulation of lymphocyte proliferation (GO:0050670)	210	6.06	3.48e-15	1.27e-12
positive regulation of Ras protein signal transduction (GO:0046579)	51	6.05	0.000113	0.00501
regulation of mononuclear cell proliferation (GO:0032944)	211	6.03	3.93e-15	1.37e-12
cellular defense response (GO:0006968)	58	5.98	4.6e-05	0.00242
regulation of lymphocyte apoptotic process (GO:0070228)	58	5.98	4.6e-05	0.00241
regulation of leukocyte cell-cell adhesion (GO:1903037)	284	5.97	1.21e-19	9.01e-17
B cell activation (GO:0042113)	142	5.97	1.86e-10	3.55e-08
lymphocyte homeostasis (GO:0002260)	52	5.93	0.000128	0.00555
T cell receptor signaling pathway (GO:0050852)	124	5.91	3.82e-09	5.29e-07
T cell activation involved in immune response (GO:0002286)	59	5.88	5.18e-05	0.00263
regulation of leukocyte proliferation (GO:0070663)	217	5.86	8.06e-15	2.62e-12
regulation of interleukin-2 production (GO:0032663)	53	5.82	0.000144	0.00621
positive regulation of adaptive immune response based on somatic recombination of immune receptors built from immunoglobulin superfamily domains (GO:0002824)	93	5.8	5.23e-07	4.73e-05
positive regulation of T cell differentiation (GO:0045582)	80	5.78	3.5e-06	0.000247
lymphocyte migration (GO:0072676)	61	5.69	6.54e-05	0.00321
leukocyte homeostasis (GO:0001776)	68	5.67	2.65e-05	0.00152
regulation of T cell activation (GO:0050863)	307	5.65	3.16e-19	2.15e-16
negative regulation of T cell differentiation (GO:0045581)	41	5.64	0.00113	0.0381
positive regulation of calcium-mediated signaling (GO:0050850)	41	5.64	0.00113	0.038
positive regulation of leukocyte chemotaxis (GO:0002690)	89	5.63	1.8e-06	0.000133
positive regulation of leukocyte migration (GO:0002687)	124	5.59	2.08e-08	2.55e-06
regulation of lymphocyte differentiation (GO:0045619)	159	5.57	2.43e-10	4.46e-08
positive regulation of adaptive immune response (GO:0002821)	97	5.56	8.24e-07	6.93e-05
leukocyte differentiation (GO:0002521)	314	5.52	6.93e-19	4.01e-16
JAK-STAT cascade (GO:0007259)	42	5.51	0.00127	0.0417
STAT cascade (GO:0097696)	42	5.51	0.00127	0.0416
cell chemotaxis (GO:0060326)	205	5.45	1.77e-12	4.55e-10
positive regulation of lymphocyte differentiation (GO:0045621)	92	5.45	2.51e-06	0.000181
positive regulation of tyrosine phosphorylation of STAT protein (GO:0042531)	64	5.42	9.13e-05	0.00422
positive regulation of interferon-gamma production (GO:0032729)	65	5.34	0.000102	0.00461
neutrophil chemotaxis (GO:0030593)	81	5.23	2.07e-05	0.00123
positive regulation of small GTPase mediated signal transduction (GO:0051057)	59	5.23	0.00028	0.0109
regulation of tyrosine phosphorylation of STAT protein (GO:0042509)	74	5.21	5.08e-05	0.00259
positive regulation of phagocytosis (GO:0050766)	52	5.19	0.000696	0.025
regulation of leukocyte chemotaxis (GO:0002688)	112	5.16	7.9e-07	6.72e-05
regulation of phagocytosis (GO:0050764)	75	5.14	5.63e-05	0.00283
regulation of adaptive immune response (GO:0002819)	150	5.14	1.26e-08	1.6e-06
regulation of insulin receptor signaling pathway (GO:0046626)	53	5.09	0.000771	0.0271
cell-cell recognition (GO:0009988)	69	5.03	0.000153	0.00654
leukocyte chemotaxis (GO:0030595)	138	5.03	9.07e-08	9.52e-06
lymphocyte activation involved in immune response (GO:0002285)	100	5.01	5.74e-06	0.000388
regulation of adaptive immune response based on somatic recombination of immune receptors built from immunoglobulin superfamily domains (GO:0002822)	139	4.99	1e-07	1.04e-05
positive regulation of tumor necrosis factor superfamily cytokine production (GO:1903557)	70	4.95	0.000169	0.00716
myeloid leukocyte differentiation (GO:0002573)	103	4.86	7.67e-06	0.000498
regulation of cell-cell adhesion (GO:0022407)	373	4.86	1.13e-17	5.07e-15
granulocyte chemotaxis (GO:0071621)	88	4.82	4.14e-05	0.00224
B cell receptor signaling pathway (GO:0050853)	129	4.78	8.62e-07	7.06e-05
regulation of interferon-gamma production (GO:0032649)	97	4.77	2.05e-05	0.00122
neutrophil migration (GO:1990266)	90	4.71	4.99e-05	0.00255
B cell differentiation (GO:0030183)	99	4.67	2.47e-05	0.00143
positive regulation of leukocyte differentiation (GO:1902107)	141	4.65	5.64e-07	5.02e-05
acute inflammatory response (GO:0002526)	75	4.62	0.000271	0.0107
positive regulation of chemotaxis (GO:0050921)	134	4.6	1.36e-06	0.000107
regulation of tumor necrosis factor superfamily cytokine production (GO:1903555)	118	4.57	6.61e-06	0.000436
regulation of leukocyte migration (GO:0002685)	177	4.57	3.44e-08	3.96e-06
positive regulation of lymphocyte activation (GO:0051251)	355	4.56	4.8e-15	1.6e-12
cytokine production (GO:0001816)	144	4.55	7.37e-07	6.3e-05
regulation of leukocyte differentiation (GO:1902105)	263	4.54	2.17e-11	4.52e-09
positive regulation of leukocyte activation (GO:0002696)	392	4.52	2.99e-16	1.17e-13
positive regulation of cell activation (GO:0050867)	402	4.51	1.59e-16	6.74e-14
antigen receptor-mediated signaling pathway (GO:0050851)	241	4.48	2.76e-10	4.91e-08
regulation of lymphocyte activation (GO:0051249)	494	4.45	1.36e-19	9.63e-17
positive regulation of JAK-STAT cascade (GO:0046427)	78	4.45	0.000353	0.0136
negative regulation of leukocyte cell-cell adhesion (GO:1903038)	113	4.43	1.89e-05	0.00113
hematopoietic progenitor cell differentiation (GO:0002244)	87	4.43	0.000173	0.00725
positive regulation of immune effector process (GO:0002699)	192	4.42	2.87e-08	3.37e-06
positive regulation of cell adhesion (GO:0045785)	388	4.37	4.18e-15	1.42e-12
positive regulation of lymphocyte mediated immunity (GO:0002708)	97	4.37	9.24e-05	0.00426
negative regulation of T cell activation (GO:0050868)	106	4.36	4.55e-05	0.00242
interferon-gamma-mediated signaling pathway (GO:0060333)	71	4.34	0.000859	0.0298
positive regulation of STAT cascade (GO:1904894)	80	4.34	0.000418	0.0157
granulocyte migration (GO:0097530)	98	4.33	0.0001	0.00457
adaptive immune response (GO:0002250)	522	4.28	3.23e-19	2.1e-16
positive regulation of leukocyte mediated immunity (GO:0002705)	117	4.28	2.65e-05	0.00152
regulation of acute inflammatory response (GO:0002673)	154	4.25	1.72e-06	0.00013
cellular response to molecule of bacterial origin (GO:0071219)	182	4.23	2.26e-07	2.27e-05
regulation of leukocyte mediated immunity (GO:0002703)	182	4.23	2.26e-07	2.25e-05
cellular response to lipopolysaccharide (GO:0071222)	174	4.21	4.95e-07	4.52e-05
regulation of leukocyte activation (GO:0002694)	561	4.19	9.51e-20	7.44e-17
negative regulation of lymphocyte activation (GO:0051250)	138	4.19	8.23e-06	0.00053
cellular response to biotic stimulus (GO:0071216)	203	4.18	7.06e-08	7.62e-06
regulation of cellular response to insulin stimulus (GO:1900076)	74	4.17	0.0011	0.037
myeloid leukocyte migration (GO:0097529)	121	4.14	3.65e-05	0.00201
regulation of humoral immune response (GO:0002920)	131	4.12	1.95e-05	0.00116
regulation of chemotaxis (GO:0050920)	206	4.12	8.94e-08	9.44e-06
hemopoiesis (GO:0030097)	534	4.11	3.62e-18	1.82e-15
positive regulation of hemopoiesis (GO:1903708)	179	4.09	7.33e-07	6.3e-05
adaptive immune response based on somatic recombination of immune receptors built from immunoglobulin superfamily domains (GO:0002460)	264	4.09	1.8e-09	2.63e-07
positive regulation of cytokine production (GO:0001819)	396	4.09	1.42e-13	4.04e-11
positive regulation of inflammatory response (GO:0050729)	123	4.07	4.26e-05	0.00229
regulation of cell activation (GO:0050865)	597	4.07	9.05e-20	7.45e-17
regulation of cell killing (GO:0031341)	87	3.99	0.000731	0.0259
regulation of hemostasis (GO:1900046)	78	3.95	0.0015	0.0476
regulation of blood coagulation (GO:0030193)	78	3.95	0.0015	0.0475
cytokine-mediated signaling pathway (GO:0019221)	645	3.94	4.91e-20	4.52e-17
hematopoietic or lymphoid organ development (GO:0048534)	581	3.91	7.62e-18	3.51e-15
positive regulation of myeloid cell differentiation (GO:0045639)	89	3.9	0.000848	0.0295
cellular response to interferon-gamma (GO:0071346)	159	3.88	1.01e-05	0.000637
negative regulation of leukocyte activation (GO:0002695)	159	3.88	1.01e-05	0.000634
immunoglobulin mediated immune response (GO:0016064)	199	3.87	8.27e-07	6.92e-05
positive regulation of response to external stimulus (GO:0032103)	289	3.87	2.94e-09	4.18e-07
leukocyte activation (GO:0045321)	889	3.86	2.57e-26	8.05e-23
regulation of lymphocyte mediated immunity (GO:0002706)	140	3.85	3.83e-05	0.0021
B cell mediated immunity (GO:0019724)	200	3.85	8.89e-07	7.24e-05
immune system development (GO:0002520)	613	3.83	4.93e-18	2.41e-15
positive regulation of cytosolic calcium ion concentration (GO:0007204)	272	3.83	1.28e-08	1.61e-06
regulation of B cell activation (GO:0050864)	203	3.8	1.1e-06	8.87e-05
regulation of hemopoiesis (GO:1903706)	386	3.79	1.65e-11	3.49e-09
lymphocyte mediated immunity (GO:0002449)	254	3.79	5.16e-08	5.72e-06
inflammatory response (GO:0006954)	479	3.78	6.58e-14	1.94e-11
positive regulation of protein kinase B signaling (GO:0051897)	153	3.78	2.53e-05	0.00146
myeloid cell differentiation (GO:0030099)	205	3.76	1.26e-06	0.000101
phospholipase C-activating G-protein coupled receptor signaling pathway (GO:0007200)	114	3.72	0.000338	0.0131
regulation of tumor necrosis factor production (GO:0032680)	114	3.72	0.000338	0.013
positive regulation of immune system process (GO:0002684)	1048	3.71	1.02e-28	4e-25
humoral immune response mediated by circulating immunoglobulin (GO:0002455)	167	3.69	1.78e-05	0.00107
regulation of cell adhesion (GO:0030155)	640	3.67	3.25e-17	1.41e-14
regulation of production of molecular mediator of immune response (GO:0002700)	116	3.65	0.000388	0.0147
positive regulation of cytokine secretion (GO:0050715)	117	3.62	0.000415	0.0157
protein activation cascade (GO:0072376)	203	3.61	4.06e-06	0.000281
leukocyte migration (GO:0050900)	367	3.57	8.56e-10	1.35e-07
complement activation, classical pathway (GO:0006958)	162	3.57	4.64e-05	0.00242
mitotic sister chromatid segregation (GO:0000070)	108	3.57	0.000836	0.0293
positive regulation of immune response (GO:0050778)	759	3.55	6.08e-19	3.66e-16
activation of immune response (GO:0002253)	554	3.55	5.34e-14	1.61e-11
cell activation (GO:0001775)	1033	3.54	1.41e-25	3.16e-22
immune response-activating cell surface receptor signaling pathway (GO:0002429)	393	3.53	3.58e-10	6.16e-08
regulation of immune effector process (GO:0002697)	427	3.52	7e-11	1.37e-08
regulation of cytosolic calcium ion concentration (GO:0051480)	307	3.51	3.66e-08	4.18e-06
cellular response to tumor necrosis factor (GO:0071356)	198	3.5	1.05e-05	0.000653
regulation of immune response (GO:0050776)	1032	3.47	1.92e-24	3.75e-21
regulation of type I interferon production (GO:0032479)	111	3.47	0.00102	0.0345
positive regulation of peptidyl-tyrosine phosphorylation (GO:0050731)	178	3.46	3.65e-05	0.00201
complement activation (GO:0006956)	179	3.44	3.88e-05	0.00212
negative regulation of cell activation (GO:0050866)	179	3.44	3.88e-05	0.00211
response to molecule of bacterial origin (GO:0002237)	337	3.43	1.97e-08	2.42e-06
sister chromatid segregation (GO:0000819)	135	3.43	0.000369	0.014
response to interferon-gamma (GO:0034341)	181	3.41	4.39e-05	0.00235
response to lipopolysaccharide (GO:0032496)	318	3.39	7.26e-08	7.72e-06
phosphatidylinositol phosphorylation (GO:0046854)	114	3.38	0.00122	0.0404
negative regulation of immune response (GO:0050777)	137	3.38	0.000418	0.0157
regulation of cytokine production (GO:0001817)	632	3.35	4.42e-14	1.35e-11
cellular response to cytokine stimulus (GO:0071345)	948	3.33	1.62e-20	1.59e-17
regulation of mitotic nuclear division (GO:0007088)	186	3.32	5.94e-05	0.00297
negative regulation of cell-cell adhesion (GO:0022408)	163	3.31	0.000172	0.00722
homeostasis of number of cells (GO:0048872)	198	3.31	3.6e-05	0.002
regulation of myeloid leukocyte differentiation (GO:0002761)	117	3.29	0.00147	0.0469
regulation of regulated secretory pathway (GO:1903305)	117	3.29	0.00147	0.0468
calcium-mediated signaling (GO:0019722)	141	3.28	0.00053	0.0196
positive regulation of B cell activation (GO:0050871)	165	3.27	0.000193	0.00795
regulation of interleukin-6 production (GO:0032675)	118	3.27	0.00156	0.0492
immune response-regulating cell surface receptor signaling pathway (GO:0002768)	425	3.26	2.51e-09	3.63e-07
humoral immune response (GO:0006959)	345	3.24	1.06e-07	1.09e-05
immune response (GO:0006955)	1825	3.23	6.6e-38	5.16e-34
immune response-activating signal transduction (GO:0002757)	490	3.22	2.66e-10	4.84e-08
regulation of immune system process (GO:0002682)	1523	3.21	9.84e-31	5.13e-27
negative regulation of cell adhesion (GO:0007162)	253	3.2	7.28e-06	0.000479
response to tumor necrosis factor (GO:0034612)	218	3.18	3.45e-05	0.00194
negative regulation of immune system process (GO:0002683)	412	3.18	1.28e-08	1.6e-06
peptidyl-tyrosine phosphorylation (GO:0018108)	194	3.18	9.41e-05	0.00431
response to cytokine (GO:0034097)	1031	3.18	4.96e-20	4.31e-17
positive regulation of multi-organism process (GO:0043902)	159	3.15	0.00045	0.0169
regulation of Rho protein signal transduction (GO:0035023)	135	3.14	0.00124	0.0409
peptidyl-tyrosine modification (GO:0018212)	197	3.13	0.000111	0.00493
regulation of myeloid cell differentiation (GO:0045637)	223	3.11	4.55e-05	0.00241
innate immune response (GO:0045087)	770	3.1	2.51e-14	7.84e-12
regulation of protein kinase B signaling (GO:0051896)	199	3.1	0.000124	0.00541
regulation of response to wounding (GO:1903034)	150	3.08	0.000881	0.0304
regulation of nuclear division (GO:0051783)	213	3.08	8.35e-05	0.00395
regulation of inflammatory response (GO:0050727)	401	3.08	7.1e-08	7.61e-06
regulation of response to cytokine stimulus (GO:0060759)	163	3.07	0.00056	0.0206
chemotaxis (GO:0006935)	520	3.04	1.37e-09	2.05e-07
taxis (GO:0042330)	521	3.03	1.44e-09	2.14e-07
actin filament organization (GO:0007015)	242	3.03	4e-05	0.00217
regulation of cytokine-mediated signaling pathway (GO:0001959)	153	3.02	0.00103	0.0351
immune response-regulating signaling pathway (GO:0002764)	523	3.02	1.6e-09	2.36e-07
regulation of response to external stimulus (GO:0032101)	814	2.94	2.5e-13	6.86e-11
cellular calcium ion homeostasis (GO:0006874)	408	2.93	3.11e-07	2.98e-05
defense response (GO:0006952)	1335	2.92	2.94e-21	3.28e-18
leukocyte activation involved in immune response (GO:0002366)	609	2.91	4.75e-10	8.07e-08
regulation of cytokine secretion (GO:0050707)	173	2.9	0.000939	0.0321
cell activation involved in immune response (GO:0002263)	613	2.89	5.78e-10	9.41e-08
Fc receptor signaling pathway (GO:0038093)	188	2.87	0.000659	0.024
immune effector process (GO:0002252)	1056	2.85	6.69e-16	2.49e-13
calcium ion homeostasis (GO:0055074)	420	2.84	5.57e-07	4.98e-05
regulation of innate immune response (GO:0045088)	366	2.84	3.03e-06	0.000217
immune system process (GO:0002376)	2664	2.84	2.78e-42	4.35e-38
myeloid leukocyte activation (GO:0002274)	567	2.79	1.38e-08	1.71e-06
positive regulation of cell migration (GO:0030335)	459	2.77	4.17e-07	3.91e-05
regulation of peptidyl-tyrosine phosphorylation (GO:0050730)	237	2.76	0.000275	0.0108
regulation of multi-organism process (GO:0043900)	378	2.75	5.29e-06	0.000359
cellular divalent inorganic cation homeostasis (GO:0072503)	440	2.72	1.4e-06	0.000109
regulation of defense response (GO:0031347)	748	2.68	5.21e-10	8.76e-08
positive regulation of cell motility (GO:2000147)	475	2.68	8.53e-07	7.02e-05
positive regulation of locomotion (GO:0040017)	508	2.66	4.75e-07	4.4e-05
response to bacterium (GO:0009617)	625	2.65	2.34e-08	2.84e-06
phagocytosis (GO:0006909)	321	2.64	6.91e-05	0.00336
second-messenger-mediated signaling (GO:0019932)	292	2.64	0.000147	0.0063
positive regulation of cell proliferation (GO:0008284)	907	2.63	2.81e-11	5.78e-09
regulation of symbiosis, encompassing mutualism through parasitism (GO:0043903)	205	2.63	0.00144	0.046
positive regulation of cellular component movement (GO:0051272)	489	2.6	1.55e-06	0.00012
divalent inorganic cation homeostasis (GO:0072507)	460	2.6	3.3e-06	0.000235
cellular response to lipid (GO:0071396)	513	2.55	2.25e-06	0.000164
positive regulation of protein secretion (GO:0050714)	242	2.55	0.000937	0.0321
leukocyte mediated immunity (GO:0002443)	757	2.55	6.32e-09	8.38e-07
cell migration (GO:0016477)	939	2.54	7.57e-11	1.46e-08
response to other organism (GO:0051707)	898	2.53	2.71e-10	4.88e-08
regulation of small GTPase mediated signal transduction (GO:0051056)	320	2.53	0.000176	0.00738
response to external biotic stimulus (GO:0043207)	900	2.53	2.92e-10	5.08e-08
myeloid cell activation involved in immune response (GO:0002275)	516	2.46	5.21e-06	0.000356
positive regulation of defense response (GO:0031349)	376	2.46	0.000125	0.00546
cell cycle phase transition (GO:0044770)	267	2.45	0.000973	0.0332
endocytosis (GO:0006897)	667	2.43	5.23e-07	4.75e-05
response to biotic stimulus (GO:0009607)	938	2.42	1.35e-09	2.06e-07
regulation of cell migration (GO:0030334)	781	2.42	4.59e-08	5.16e-06
localization of cell (GO:0051674)	1053	2.42	2.14e-10	4.04e-08
cell motility (GO:0048870)	1053	2.42	2.14e-10	3.99e-08
positive regulation of secretion by cell (GO:1903532)	367	2.42	0.000209	0.00853
cellular metal ion homeostasis (GO:0006875)	531	2.4	8.46e-06	0.000542
cell surface receptor signaling pathway (GO:0007166)	2470	2.39	5.12e-24	8.9e-21
negative regulation of response to external stimulus (GO:0032102)	292	2.38	0.00133	0.0432
import into cell (GO:0098657)	735	2.36	2.94e-07	2.86e-05
regulated exocytosis (GO:0045055)	695	2.33	1.01e-06	8.2e-05
supramolecular fiber organization (GO:0097435)	448	2.32	9.1e-05	0.00422
cellular cation homeostasis (GO:0030003)	601	2.31	7.88e-06	0.000509
locomotion (GO:0040011)	1271	2.3	3.99e-11	7.99e-09
response to lipid (GO:0033993)	854	2.3	1.01e-07	1.04e-05
actin cytoskeleton organization (GO:0030036)	486	2.3	7.97e-05	0.00378
leukocyte degranulation (GO:0043299)	505	2.29	5.98e-05	0.00295
regulation of cell motility (GO:2000145)	832	2.27	2.56e-07	2.5e-05
exocytosis (GO:0006887)	782	2.27	6.67e-07	5.76e-05
cellular ion homeostasis (GO:0006873)	616	2.25	1.85e-05	0.00111
transmembrane receptor protein tyrosine kinase signaling pathway (GO:0007169)	514	2.25	7.3e-05	0.00351
positive regulation of response to stimulus (GO:0048584)	2280	2.25	1.75e-18	9.45e-16
defense response to other organism (GO:0098542)	515	2.24	7.48e-05	0.00357
granulocyte activation (GO:0036230)	499	2.24	0.000104	0.00469
positive regulation of secretion (GO:0051047)	396	2.24	0.0007	0.0251
regulation of cell proliferation (GO:0042127)	1620	2.24	8.5e-13	2.25e-10
positive regulation of protein transport (GO:0051222)	397	2.23	0.00071	0.0254
regulation of locomotion (GO:0040012)	905	2.21	2.37e-07	2.35e-05
metal ion homeostasis (GO:0055065)	599	2.19	4.57e-05	0.00242
neutrophil activation (GO:0042119)	495	2.18	0.000195	0.00802
positive regulation of apoptotic process (GO:0043065)	602	2.18	4.83e-05	0.0025
secretion by cell (GO:0032940)	977	2.17	2.1e-07	2.13e-05
myeloid leukocyte mediated immunity (GO:0002444)	517	2.16	0.00024	0.00961
positive regulation of establishment of protein localization (GO:1904951)	428	2.16	0.000671	0.0244
regulation of cellular component movement (GO:0051270)	911	2.16	7.93e-07	6.71e-05
positive regulation of programmed cell death (GO:0043068)	608	2.16	5.47e-05	0.00276
regulation of signaling receptor activity (GO:0010469)	555	2.15	0.000134	0.00578
intracellular signal transduction (GO:0035556)	1651	2.15	1.49e-11	3.25e-09
neutrophil activation involved in immune response (GO:0002283)	487	2.14	0.000485	0.018
positive regulation of intracellular signal transduction (GO:1902533)	1030	2.13	2.47e-07	2.43e-05
wound healing (GO:0042060)	472	2.12	0.000687	0.0248
cation homeostasis (GO:0055080)	672	2.12	4.16e-05	0.00224
mitotic cell cycle process (GO:1903047)	602	2.11	9.5e-05	0.00435
secretion (GO:0046903)	1090	2.09	3.11e-07	3e-05
inorganic ion homeostasis (GO:0098771)	686	2.08	5.29e-05	0.00268
actin filament-based process (GO:0030029)	558	2.07	0.000273	0.0107
movement of cell or subcellular component (GO:0006928)	1510	2.07	1.29e-09	1.99e-07
positive regulation of multicellular organismal process (GO:0051240)	1568	2.06	7.83e-10	1.26e-07
cell division (GO:0051301)	486	2.06	0.000841	0.0294
positive regulation of cell differentiation (GO:0045597)	919	2.05	4.54e-06	0.000313
positive regulation of cell death (GO:0010942)	659	2.05	0.000111	0.00492
regulation of response to stress (GO:0080134)	1392	2.02	3.34e-08	3.87e-06
positive regulation of signal transduction (GO:0009967)	1546	2.02	4.98e-09	6.65e-07
regulation of vesicle-mediated transport (GO:0060627)	499	2.01	0.00108	0.0365
mitotic cell cycle (GO:0000278)	691	2.01	0.000151	0.00644
response to external stimulus (GO:0009605)	1983	2	3.06e-11	6.21e-09
ion homeostasis (GO:0050801)	751	2	7.06e-05	0.00342
positive regulation of cell communication (GO:0010647)	1696	2	1.19e-09	1.86e-07
neutrophil degranulation (GO:0043312)	483	1.99	0.00148	0.0473
positive regulation of signaling (GO:0023056)	1703	1.99	1.34e-09	2.05e-07
cellular response to organic substance (GO:0071310)	2258	1.98	1.97e-12	4.98e-10
cellular chemical homeostasis (GO:0055082)	702	1.98	0.000178	0.00741
positive regulation of developmental process (GO:0051094)	1294	1.97	3.9e-07	3.68e-05
positive regulation of hydrolase activity (GO:0051345)	753	1.94	0.000178	0.0074
regulation of secretion by cell (GO:1903530)	683	1.92	0.000584	0.0214
apoptotic process (GO:0006915)	905	1.92	7.32e-05	0.00351
regulation of multicellular organismal development (GO:2000026)	1874	1.89	6.56e-09	8.63e-07
regulation of response to stimulus (GO:0048583)	4153	1.88	1.43e-20	1.49e-17
regulation of cell differentiation (GO:0045595)	1696	1.86	9.27e-08	9.66e-06
cellular response to chemical stimulus (GO:0070887)	2752	1.86	2.03e-12	5.04e-10
inorganic ion transmembrane transport (GO:0098660)	663	1.86	0.00122	0.0403
cellular response to oxygen-containing compound (GO:1901701)	942	1.84	0.000155	0.0066
regulation of multicellular organismal process (GO:0051239)	2827	1.84	3.38e-12	7.9e-10
positive regulation of transport (GO:0051050)	924	1.84	0.000206	0.00843
programmed cell death (GO:0012501)	1033	1.83	8.85e-05	0.00414
regulation of secretion (GO:0051046)	738	1.83	0.000953	0.0325
cell adhesion (GO:0007155)	889	1.82	0.000365	0.0139
regulation of apoptotic process (GO:0042981)	1575	1.81	1.69e-06	0.000128
biological adhesion (GO:0022610)	895	1.81	0.000382	0.0145
negative regulation of multicellular organismal process (GO:0051241)	1095	1.79	9.35e-05	0.0043
regulation of programmed cell death (GO:0043067)	1589	1.79	1.89e-06	0.00014
regulation of signal transduction (GO:0009966)	3114	1.79	2.69e-12	6.58e-10
regulation of hydrolase activity (GO:0051336)	1275	1.78	2.9e-05	0.00165
signal transduction (GO:0007165)	5194	1.78	4.62e-22	6.02e-19
positive regulation of molecular function (GO:0044093)	1748	1.76	1.15e-06	9.24e-05
cell death (GO:0008219)	1071	1.76	0.000183	0.00757
regulation of cell death (GO:0010941)	1712	1.76	1.98e-06	0.000145
signaling (GO:0023052)	5578	1.75	1.4e-22	1.99e-19
regulation of intracellular signal transduction (GO:1902531)	1836	1.74	1.27e-06	0.000101
cytoskeleton organization (GO:0007010)	1111	1.73	0.000235	0.0094
regulation of cell communication (GO:0010646)	3436	1.73	8.41e-12	1.85e-09
regulation of developmental process (GO:0050793)	2433	1.73	2.57e-08	3.09e-06
multi-organism process (GO:0051704)	2349	1.72	5.26e-08	5.8e-06
regulation of localization (GO:0032879)	2607	1.71	1.02e-08	1.3e-06
cell communication (GO:0007154)	5693	1.71	2.93e-21	3.53e-18
negative regulation of response to stimulus (GO:0048585)	1555	1.71	2.34e-05	0.00137
regulation of signaling (GO:0023051)	3475	1.71	1.63e-11	3.49e-09
homeostatic process (GO:0042592)	1560	1.7	2.43e-05	0.00142
regulation of transport (GO:0051049)	1788	1.7	6.37e-06	0.000422
response to organic substance (GO:0010033)	2877	1.7	2.78e-09	3.98e-07
response to oxygen-containing compound (GO:1901700)	1484	1.69	6.84e-05	0.00333
positive regulation of catalytic activity (GO:0043085)	1425	1.68	0.000104	0.0047
positive regulation of biosynthetic process (GO:0009891)	1866	1.67	9.61e-06	0.000608
vesicle-mediated transport (GO:0016192)	1914	1.67	6.1e-06	0.000411
positive regulation of phosphorus metabolic process (GO:0010562)	1109	1.67	0.000715	0.0255
positive regulation of phosphate metabolic process (GO:0045937)	1109	1.67	0.000715	0.0254
positive regulation of cellular biosynthetic process (GO:0031328)	1838	1.66	1.69e-05	0.00103
positive regulation of macromolecule biosynthetic process (GO:0010557)	1745	1.66	3.07e-05	0.00174
G-protein coupled receptor signaling pathway (GO:0007186)	1307	1.65	0.000334	0.0129
positive regulation of biological process (GO:0048518)	5779	1.64	6.87e-18	3.26e-15
cell differentiation (GO:0030154)	3636	1.63	5.31e-10	8.84e-08
regulation of molecular function (GO:0065009)	3215	1.61	2.86e-08	3.39e-06
negative regulation of signaling (GO:0023057)	1321	1.6	0.000714	0.0255
positive regulation of cellular process (GO:0048522)	5110	1.6	1.22e-13	3.54e-11
cellular developmental process (GO:0048869)	3728	1.59	3.26e-09	4.6e-07
positive regulation of protein metabolic process (GO:0051247)	1634	1.58	0.000276	0.0108
negative regulation of cell communication (GO:0010648)	1318	1.58	0.00129	0.0421
response to stress (GO:0006950)	3469	1.58	2.76e-08	3.3e-06
positive regulation of nucleic acid-templated transcription (GO:1903508)	1502	1.57	0.000762	0.0269
positive regulation of RNA biosynthetic process (GO:1902680)	1503	1.56	0.000767	0.027
animal organ development (GO:0048513)	3084	1.56	4.91e-07	4.52e-05
positive regulation of transcription, DNA-templated (GO:0045893)	1500	1.54	0.00137	0.0443
cellular response to stimulus (GO:0051716)	6741	1.54	1.88e-16	7.53e-14
positive regulation of metabolic process (GO:0009893)	3339	1.54	4.52e-07	4.21e-05
response to stimulus (GO:0050896)	8443	1.53	2.89e-23	4.52e-20
positive regulation of macromolecule metabolic process (GO:0010604)	3124	1.53	1.48e-06	0.000115
positive regulation of nitrogen compound metabolic process (GO:0051173)	3002	1.53	3.31e-06	0.000234
regulation of catalytic activity (GO:0050790)	2329	1.51	0.00011	0.00491
positive regulation of cellular metabolic process (GO:0031325)	3110	1.5	6.18e-06	0.000413
negative regulation of cellular process (GO:0048523)	4614	1.5	7.95e-09	1.03e-06
phosphate-containing compound metabolic process (GO:0006796)	2069	1.49	0.000478	0.0179
positive regulation of gene expression (GO:0010628)	1892	1.49	0.000868	0.03
regulation of biological quality (GO:0065008)	3767	1.48	8.53e-07	7.06e-05
phosphorus metabolic process (GO:0006793)	2165	1.46	0.000634	0.0232
regulation of protein metabolic process (GO:0051246)	2809	1.45	0.000102	0.00461
response to chemical (GO:0042221)	4323	1.43	1.78e-06	0.000133
negative regulation of biological process (GO:0048519)	5129	1.41	3.34e-07	3.16e-05
system development (GO:0048731)	4309	1.4	6.36e-06	0.000423
localization (GO:0051179)	5608	1.4	6.73e-08	7.31e-06
developmental process (GO:0032502)	5654	1.37	5.92e-07	5.23e-05
multicellular organism development (GO:0007275)	4918	1.35	2.11e-05	0.00125
anatomical structure development (GO:0048856)	5299	1.35	8.69e-06	0.000555
regulation of biological process (GO:0050789)	11775	1.29	1.72e-14	5.49e-12
establishment of localization (GO:0051234)	4533	1.28	0.000901	0.031
transport (GO:0006810)	4418	1.28	0.00118	0.0392
regulation of cellular process (GO:0050794)	11113	1.28	5.02e-12	1.14e-09
multicellular organismal process (GO:0032501)	6807	1.26	4.49e-05	0.0024
biological regulation (GO:0065007)	12409	1.26	1.52e-13	4.26e-11
cellular process (GO:0009987)	15478	1.15	5.62e-10	9.26e-08
biological_process (GO:0008150)	17854	1.1	3.96e-09	5.43e-07
organic cyclic compound metabolic process (GO:1901360)	5041	0.76	0.00133	0.0432
nucleobase-containing compound metabolic process (GO:0006139)	4605	0.74	0.00158	0.05
heterocycle metabolic process (GO:0046483)	4781	0.74	0.00106	0.0359
cellular nitrogen compound metabolic process (GO:0034641)	5232	0.71	6.83e-05	0.00334
gene expression (GO:0010467)	3831	0.7	0.00105	0.0357
cellular catabolic process (GO:0044248)	1788	0.56	0.00129	0.0421
intracellular transport (GO:0046907)	1551	0.47	0.00022	0.00895
Unclassified (UNCLASSIFIED)	3188	0.45	3.96e-09	5.38e-07
intracellular protein transport (GO:0006886)	945	0.41	0.00144	0.0461
RNA processing (GO:0006396)	872	0.27	6.34e-05	0.00312
DNA repair (GO:0006281)	511	0.23	0.00156	0.0493
mRNA metabolic process (GO:0016071)	683	0.23	0.000177	0.0074
sensory perception of chemical stimulus (GO:0007606)	535	0.14	0.000221	0.00896
detection of chemical stimulus involved in sensory perception of smell (GO:0050911)	429	< 0.01	3.01e-05	0.00171
detection of chemical stimulus involved in sensory perception (GO:0050907)	477	< 0.01	9.43e-06	0.000599
mRNA splicing, via spliceosome (GO:0000398)	304	< 0.01	0.000687	0.0249
RNA splicing, via transesterification reactions with bulged adenosine as nucleophile (GO:0000377)	304	< 0.01	0.000687	0.0249
RNA splicing, via transesterification reactions (GO:0000375)	307	< 0.01	0.000696	0.0251
RNA splicing (GO:0008380)	405	< 0.01	7.06e-05	0.00341
sensory perception of smell (GO:0007608)	458	< 0.01	1.35e-05	0.000837

## Sheet: GO_15I-6dpi_down
GO biological process complete	Number of Genes	Fold Enrichment	P-value	FDR
icosanoid metabolic process (GO:0006690)	111	8.33	8.74e-06	0.0456
monocarboxylic acid metabolic process (GO:0032787)	503	3.68	1.09e-05	0.0342
cellular lipid metabolic process (GO:0044255)	995	2.9	2.21e-06	0.0173
carboxylic acid metabolic process (GO:0019752)	907	2.8	1.61e-05	0.0421
organic acid metabolic process (GO:0006082)	1018	2.73	1.02e-05	0.04
lipid metabolic process (GO:0006629)	1238	2.71	1.23e-06	0.0193

## Sheet: GO_15I-8dpi_Up
GO biological process complete	Number of Genes	Fold Enrichment	P-value	FDR
DNA replication, Okazaki fragment processing (GO:0033567)	6	48.48	8.42e-05	0.011
attachment of mitotic spindle microtubules to kinetochore (GO:0051315)	11	44.08	4.22e-07	7.85e-05
kinetochore organization (GO:0051383)	18	37.71	4.31e-09	1.38e-06
centromeric sister chromatid cohesion (GO:0070601)	8	36.36	0.000163	0.0192
protein localization to kinetochore (GO:0034501)	14	34.63	1.1e-06	0.000192
protein localization to chromosome, centromeric region (GO:0071459)	18	32.32	1.22e-07	2.38e-05
attachment of spindle microtubules to kinetochore (GO:0008608)	22	30.85	1.35e-08	3.64e-06
regulation of attachment of spindle microtubules to kinetochore (GO:0051988)	13	29.84	2.26e-05	0.00331
kinetochore assembly (GO:0051382)	13	29.84	2.26e-05	0.00328
positive regulation of ubiquitin protein ligase activity (GO:1904668)	13	29.84	2.26e-05	0.00325
mitotic spindle assembly checkpoint (GO:0007094)	23	29.51	1.75e-08	4.63e-06
mitotic spindle checkpoint (GO:0071174)	23	29.51	1.75e-08	4.56e-06
spindle assembly checkpoint (GO:0071173)	23	29.51	1.75e-08	4.48e-06
negative regulation of mitotic sister chromatid separation (GO:2000816)	27	28.73	1.92e-09	7.52e-07
negative regulation of mitotic metaphase/anaphase transition (GO:0045841)	24	28.28	2.24e-08	5.47e-06
negative regulation of chromosome separation (GO:1905819)	28	27.71	2.45e-09	8.92e-07
negative regulation of metaphase/anaphase transition of cell cycle (GO:1902100)	25	27.15	2.84e-08	6.44e-06
spindle checkpoint (GO:0031577)	25	27.15	2.84e-08	6.34e-06
glucocorticoid biosynthetic process (GO:0006704)	11	26.45	0.000351	0.0369
telomere maintenance via telomere trimming (GO:0090737)	11	26.45	0.000351	0.0366
t-circle formation (GO:0090656)	11	26.45	0.000351	0.0364
lagging strand elongation (GO:0006273)	11	26.45	0.000351	0.0362
formation of extrachromosomal circular DNA (GO:0001325)	11	26.45	0.000351	0.0359
negative regulation of mitotic sister chromatid segregation (GO:0033048)	30	25.86	3.89e-09	1.27e-06
centromere complex assembly (GO:0034508)	38	25.52	4.65e-11	3.03e-08
CENP-A containing nucleosome assembly (GO:0034080)	31	25.02	4.85e-09	1.49e-06
CENP-A containing chromatin organization (GO:0061641)	31	25.02	4.85e-09	1.46e-06
negative regulation of sister chromatid segregation (GO:0033046)	32	24.24	6.02e-09	1.74e-06
mitotic nuclear envelope disassembly (GO:0007077)	12	24.24	0.000436	0.0423
negative regulation of chromosome segregation (GO:0051985)	33	23.51	7.41e-09	2.07e-06
chromatin remodeling at centromere (GO:0031055)	34	22.82	9.07e-09	2.49e-06
regulation of exit from mitosis (GO:0007096)	19	20.41	8.03e-05	0.0106
DNA replication-independent nucleosome assembly (GO:0006336)	40	19.39	2.75e-08	6.42e-06
negative regulation of mitotic nuclear division (GO:0045839)	40	19.39	2.75e-08	6.33e-06
DNA replication-independent nucleosome organization (GO:0034724)	41	18.92	3.26e-08	7.08e-06
regulation of mitotic metaphase/anaphase transition (GO:0030071)	52	18.65	6.75e-10	2.93e-07
regulation of mitotic sister chromatid separation (GO:0010965)	58	18.39	1.06e-10	5.69e-08
chromosome condensation (GO:0030261)	32	18.18	2.22e-06	0.000377
regulation of metaphase/anaphase transition of cell cycle (GO:1902099)	54	17.96	9.35e-10	3.75e-07
regulation of chromosome separation (GO:1905818)	63	16.93	2.31e-10	1.1e-07
regulation of ubiquitin protein ligase activity (GO:1904666)	23	16.86	0.000154	0.0183
anaphase-promoting complex-dependent catabolic process (GO:0031145)	35	16.62	3.52e-06	0.00058
regulation of chromosome segregation (GO:0051983)	105	16.62	4.85e-16	6.32e-13
histone exchange (GO:0043486)	48	16.16	9.66e-08	1.94e-05
regulation of mitotic sister chromatid segregation (GO:0033047)	69	15.46	5.5e-10	2.46e-07
negative regulation of nuclear division (GO:0051784)	52	14.92	1.68e-07	3.24e-05
mitotic cytokinesis (GO:0000281)	67	14.47	6.03e-09	1.71e-06
regulation of sister chromatid segregation (GO:0033045)	81	14.37	1.9e-10	9.29e-08
mitotic sister chromatid segregation (GO:0000070)	108	14.37	1.64e-13	1.42e-10
nuclear DNA replication (GO:0033260)	35	13.85	5.21e-05	0.00702
female meiotic nuclear division (GO:0007143)	28	13.85	0.000303	0.0327
regulation of transcription involved in G1/S transition of mitotic cell cycle (GO:0000083)	28	13.85	0.000303	0.0325
sister chromatid segregation (GO:0000819)	135	13.65	1.88e-15	2.26e-12
cell cycle DNA replication (GO:0044786)	36	13.47	5.88e-05	0.00786
mitotic spindle organization (GO:0007052)	80	13.33	2.25e-09	8.38e-07
sister chromatid cohesion (GO:0007062)	44	13.22	1.15e-05	0.00177
meiotic chromosome segregation (GO:0045132)	93	12.51	8e-10	3.38e-07
mitotic nuclear division (GO:0140014)	148	12.45	8.56e-15	7.87e-12
protein localization to cytoskeleton (GO:0044380)	40	12.12	9.27e-05	0.0118
cytoskeleton-dependent cytokinesis (GO:0061640)	81	11.97	3.12e-08	6.87e-06
positive regulation of ubiquitin-protein transferase activity (GO:0051443)	33	11.75	0.000536	0.0505
protein localization to microtubule cytoskeleton (GO:0072698)	33	11.75	0.000536	0.0501
protein localization to chromosome (GO:0034502)	58	11.7	4.42e-06	0.000712
nuclear chromosome segregation (GO:0098813)	214	11.33	3.13e-18	6.11e-15
mitotic metaphase plate congression (GO:0007080)	43	11.28	0.000127	0.0154
microtubule cytoskeleton organization involved in mitosis (GO:1902850)	104	11.19	2.56e-09	9.08e-07
cytokinesis (GO:0000910)	88	11.02	6.39e-08	1.33e-05
regulation of mitotic nuclear division (GO:0007088)	186	10.95	3.25e-15	3.63e-12
chromosome segregation (GO:0007059)	270	10.77	3.92e-21	1.02e-17
metaphase plate congression (GO:0051310)	54	10.77	3.34e-05	0.00474
mitotic spindle assembly (GO:0090307)	46	10.54	0.00017	0.0198
ATP-dependent chromatin remodeling (GO:0043044)	74	10.48	1.93e-06	0.000336
establishment of chromosome localization (GO:0051303)	75	10.34	2.12e-06	0.000364
chromosome localization (GO:0050000)	76	10.21	2.32e-06	0.00039
regulation of nuclear division (GO:0051783)	213	10.02	3.77e-15	3.93e-12
regulation of cytokinesis (GO:0032465)	81	9.58	3.6e-06	0.000586
nuclear division (GO:0000280)	289	9.39	2.45e-18	5.48e-15
meiotic nuclear division (GO:0140013)	156	9.32	2.62e-10	1.2e-07
cell division (GO:0051301)	486	9.18	1.95e-29	7.62e-26
G2/M transition of mitotic cell cycle (GO:0000086)	127	9.16	2.02e-08	5e-06
cell cycle G2/M phase transition (GO:0044839)	129	9.02	2.37e-08	5.7e-06
meiotic cell cycle process (GO:1903046)	173	8.97	1.11e-10	5.79e-08
centrosome cycle (GO:0007098)	88	8.82	6.36e-06	0.001
negative regulation of chromosome organization (GO:2001251)	121	8.82	1.14e-07	2.26e-05
DNA packaging (GO:0006323)	179	8.67	1.77e-10	8.93e-08
spindle organization (GO:0007051)	159	8.54	3.02e-09	1.03e-06
mitotic cell cycle checkpoint (GO:0007093)	160	8.48	3.25e-09	1.08e-06
organelle fission (GO:0048285)	320	8.48	2.86e-17	4.96e-14
chromosome organization involved in meiotic cell cycle (GO:0070192)	69	8.43	0.000118	0.0144
negative regulation of cell cycle G2/M phase transition (GO:1902750)	59	8.22	0.000495	0.0472
nucleosome assembly (GO:0006334)	119	8.15	8.53e-07	0.000152
DNA conformation change (GO:0071103)	246	7.88	4.29e-12	3.05e-09
mitotic cell cycle process (GO:1903047)	602	7.73	1.22e-27	3.81e-24
cell cycle checkpoint (GO:0000075)	202	7.68	9.19e-10	3.78e-07
meiotic cell cycle (GO:0051321)	228	7.66	8.28e-11	4.62e-08
cell cycle phase transition (GO:0044770)	267	7.63	2.2e-12	1.64e-09
mitotic cell cycle phase transition (GO:0044772)	259	7.49	1.03e-11	6.99e-09
spindle assembly (GO:0051225)	104	7.46	1.98e-05	0.00298
microtubule organizing center organization (GO:0031023)	104	7.46	1.98e-05	0.00295
mitotic cell cycle (GO:0000278)	691	7.44	8.05e-30	4.2e-26
DNA damage response, signal transduction by p53 class mediator (GO:0030330)	81	7.18	0.000268	0.0295
chromatin assembly (GO:0031497)	136	7.13	2.64e-06	0.000439
negative regulation of mitotic cell cycle phase transition (GO:1901991)	165	7.05	2.91e-07	5.54e-05
regulation of humoral immune response (GO:0002920)	131	6.66	1.41e-05	0.00213
protein-DNA complex assembly (GO:0065004)	209	6.5	7.63e-08	1.55e-05
signal transduction in response to DNA damage (GO:0042770)	105	6.46	0.000153	0.0183
negative regulation of cell cycle phase transition (GO:1901988)	182	6.39	7.77e-07	0.00014
nucleosome organization (GO:0034728)	155	6.26	7.87e-06	0.00123
chromatin assembly or disassembly (GO:0006333)	157	6.18	8.75e-06	0.00135
cell cycle process (GO:0022402)	974	6.17	8.14e-31	6.36e-27
negative regulation of mitotic cell cycle (GO:0045930)	253	6.13	1.87e-08	4.73e-06
regulation of complement activation (GO:0030449)	113	6.01	0.000235	0.0264
DNA replication (GO:0006260)	210	6	5.26e-07	9.56e-05
meiosis I (GO:0007127)	114	5.95	0.000247	0.0276
regulation of protein activation cascade (GO:2000257)	114	5.95	0.000247	0.0274
regulation of mitotic cell cycle phase transition (GO:1901990)	360	5.93	6.66e-11	4.01e-08
meiosis I cell cycle process (GO:0061982)	118	5.75	0.000302	0.0328
DNA integrity checkpoint (GO:0031570)	152	5.74	4.26e-05	0.006
regulation of cell cycle phase transition (GO:1901987)	393	5.67	5.42e-11	3.39e-08
regulation of cell division (GO:0051302)	155	5.63	4.92e-05	0.00687
regulation of G2/M transition of mitotic cell cycle (GO:0010389)	156	5.59	5.15e-05	0.00701
microtubule cytoskeleton organization (GO:0000226)	486	5.59	5.33e-13	4.39e-10
negative regulation of cell cycle process (GO:0010948)	280	5.54	7.09e-08	1.46e-05
protein-DNA complex subunit organization (GO:0071824)	246	5.52	4.99e-07	9.18e-05
DNA-dependent DNA replication (GO:0006261)	123	5.52	0.000383	0.0382
cell cycle G1/S phase transition (GO:0044843)	125	5.43	0.00042	0.0411
regulation of cell cycle process (GO:0010564)	706	5.36	3.12e-17	4.88e-14
positive regulation of cell cycle process (GO:0090068)	277	5.25	3.53e-07	6.66e-05
humoral immune response mediated by circulating immunoglobulin (GO:0002455)	167	5.23	8.49e-05	0.011
regulation of chromosome organization (GO:0033044)	334	5.23	2.46e-08	5.84e-06
cell cycle (GO:0007049)	1340	5.21	1.09e-31	1.7e-27
chromatin remodeling (GO:0006338)	168	5.19	8.86e-05	0.0114
positive regulation of mitotic cell cycle (GO:0045931)	150	5.17	0.000225	0.0255
positive regulation of cell cycle (GO:0045787)	397	5.13	2.18e-09	8.32e-07
regulation of cell cycle G2/M phase transition (GO:1902749)	171	5.1	0.000101	0.0127
complement activation, classical pathway (GO:0006958)	162	4.79	0.000369	0.0375
regulation of mitotic cell cycle (GO:0007346)	637	4.72	1.86e-12	1.45e-09
regulation of microtubule cytoskeleton organization (GO:0070507)	186	4.69	0.000185	0.0214
double-strand break repair (GO:0006302)	167	4.65	0.000448	0.0432
immunoglobulin mediated immune response (GO:0016064)	199	4.39	0.000298	0.0326
negative regulation of cell cycle (GO:0045786)	531	4.38	2.89e-09	1e-06
B cell mediated immunity (GO:0019724)	200	4.36	0.000309	0.0328
protein activation cascade (GO:0072376)	203	4.3	0.000343	0.0362
chromosome organization (GO:0051276)	1034	4.22	4.34e-16	6.17e-13
microtubule-based process (GO:0007017)	698	4.17	8.18e-11	4.74e-08
DNA recombination (GO:0006310)	213	4.1	0.000479	0.046
regulation of microtubule-based process (GO:0032886)	216	4.04	0.000528	0.05
humoral immune response (GO:0006959)	345	3.93	2.08e-05	0.00307
regulation of cell cycle (GO:0051726)	1154	3.87	4.48e-15	4.38e-12
lymphocyte mediated immunity (GO:0002449)	254	3.82	0.000402	0.0398
adaptive immune response based on somatic recombination of immune receptors built from immunoglobulin superfamily domains (GO:0002460)	264	3.67	0.000537	0.05
negative regulation of organelle organization (GO:0010639)	356	3.54	0.000115	0.0141
regulation of DNA metabolic process (GO:0051052)	388	3.5	7.1e-05	0.00941
regulation of immune effector process (GO:0002697)	427	3.18	0.000187	0.0215
cytoskeleton organization (GO:0007010)	1111	3.05	5.85e-09	1.73e-06
organelle assembly (GO:0070925)	755	2.7	4.92e-05	0.00681
reproductive process (GO:0022414)	1394	2.64	5.16e-08	1.11e-05
reproduction (GO:0000003)	1397	2.64	5.45e-08	1.15e-05
cellular response to DNA damage stimulus (GO:0006974)	773	2.51	0.000192	0.0219
DNA metabolic process (GO:0006259)	814	2.5	0.000138	0.0166
regulation of organelle organization (GO:0033043)	1270	2.44	4.51e-06	0.00072
organelle organization (GO:0006996)	3387	2	4.83e-09	1.51e-06
regulation of cellular component organization (GO:0051128)	2434	1.79	0.000109	0.0135
cellular component organization (GO:0016043)	5584	1.46	0.000104	0.013
cellular component organization or biogenesis (GO:0071840)	5773	1.41	0.000412	0.0405
cellular process (GO:0009987)	15478	1.16	5.03e-05	0.00691
biological_process (GO:0008150)	17854	1.1	0.000372	0.0375
Unclassified (UNCLASSIFIED)	3188	0.46	0.000372	0.0373

## Sheet: GO_15I-8dpi_down
GO biological process complete	Number of Genes	Fold Enrichment	P-value	FDR
alkaloid metabolic process (GO:0009820)	7	49.69	5.05e-06	0.0018
sulfur amino acid transport (GO:0000101)	6	43.48	0.000116	0.0216
plasminogen activation (GO:0031639)	11	39.52	7.19e-07	0.000351
regulation of fibrinolysis (GO:0051917)	14	24.84	4.4e-05	0.0108
blood coagulation, fibrin clot formation (GO:0072378)	26	23.41	7.48e-08	6.5e-05
fibrinolysis (GO:0042730)	21	20.7	9.87e-06	0.00303
blood coagulation, intrinsic pathway (GO:0007597)	17	20.46	8.38e-05	0.0175
negative regulation of platelet activation (GO:0010544)	18	19.32	0.000102	0.0194
zymogen activation (GO:0031638)	39	17.84	5.34e-08	5.56e-05
negative regulation of hemostasis (GO:1900047)	48	16.3	1.53e-08	5.99e-05
negative regulation of blood coagulation (GO:0030195)	48	16.3	1.53e-08	4.79e-05
negative regulation of coagulation (GO:0050819)	52	15.05	2.84e-08	5.55e-05
positive regulation of hemostasis (GO:1900048)	26	13.38	0.000354	0.0503
positive regulation of blood coagulation (GO:0030194)	26	13.38	0.000354	0.0499
negative regulation of wound healing (GO:0061045)	66	11.86	1.79e-07	0.000122
sulfur compound transport (GO:0072348)	38	11.44	0.000123	0.0227
neutral amino acid transport (GO:0015804)	39	11.15	0.000138	0.0237
regulation of hemostasis (GO:1900046)	78	11.15	6.23e-08	6.09e-05
regulation of blood coagulation (GO:0030193)	78	11.15	6.23e-08	5.73e-05
positive regulation of response to wounding (GO:1903036)	58	10.49	8.95e-06	0.00292
regulation of coagulation (GO:0050818)	83	10.48	1.06e-07	8.73e-05
positive regulation of wound healing (GO:0090303)	51	10.23	4.54e-05	0.0109
negative regulation of response to wounding (GO:1903035)	79	9.91	7.16e-07	0.000361
regulation of endothelial cell apoptotic process (GO:2000351)	46	9.45	0.00028	0.0416
carboxylic acid transmembrane transport (GO:1905039)	112	8.54	1.65e-07	0.000123
organic acid transmembrane transport (GO:1903825)	112	8.54	1.65e-07	0.000117
regulation of wound healing (GO:0061041)	126	7.59	4.92e-07	0.000275
regulation of response to wounding (GO:1903034)	150	7.54	4.8e-08	5.36e-05
amino acid transmembrane transport (GO:0003333)	72	7.25	0.000263	0.0396
triglyceride metabolic process (GO:0006641)	76	6.86	0.000346	0.0505
protein processing (GO:0016485)	158	6.6	5.96e-07	0.000322
sodium ion transport (GO:0006814)	173	6.53	2.25e-07	0.000147
glucose metabolic process (GO:0006006)	115	6.05	8.33e-05	0.0176
anion transmembrane transport (GO:0098656)	248	5.96	1.08e-08	8.46e-05
xenobiotic metabolic process (GO:0006805)	123	5.66	0.000129	0.0233
response to ethanol (GO:0045471)	139	5.63	5.09e-05	0.0119
digestion (GO:0007586)	109	5.58	0.000367	0.0499
organic acid transport (GO:0015849)	269	5.5	3.33e-08	5.21e-05
carboxylic acid transport (GO:0046942)	269	5.5	3.33e-08	4.74e-05
drug catabolic process (GO:0042737)	148	5.29	8.05e-05	0.0172
sensory perception of sound (GO:0007605)	149	5.25	8.45e-05	0.0174
cellular response to xenobiotic stimulus (GO:0071466)	176	4.94	5.58e-05	0.0128
hexose metabolic process (GO:0019318)	159	4.92	0.000135	0.0237
protein maturation (GO:0051604)	217	4.81	1.31e-05	0.00373
ammonium ion metabolic process (GO:0097164)	183	4.75	7.61e-05	0.017
monosaccharide metabolic process (GO:0005996)	202	4.73	3.44e-05	0.00897
response to alcohol (GO:0097305)	202	4.73	3.44e-05	0.00882
sensory perception of mechanical stimulus (GO:0050954)	166	4.71	0.000184	0.0299
hormone metabolic process (GO:0042445)	188	4.63	9.41e-05	0.0186
organic anion transport (GO:0015711)	414	4.2	1.37e-07	0.000107
steroid metabolic process (GO:0008202)	254	4.11	5.7e-05	0.0129
response to xenobiotic stimulus (GO:0009410)	278	4.07	3.1e-05	0.00837
organic hydroxy compound metabolic process (GO:1901615)	429	4.05	2.35e-07	0.000147
alcohol metabolic process (GO:0006066)	286	3.95	4.11e-05	0.0104
anion transport (GO:0006820)	534	3.91	2.69e-08	6.01e-05
negative regulation of response to external stimulus (GO:0032102)	292	3.87	5.03e-05	0.0119
monovalent inorganic cation transport (GO:0015672)	421	3.72	3.1e-06	0.00128
response to antibiotic (GO:0046677)	313	3.61	9.86e-05	0.019
blood coagulation (GO:0007596)	290	3.6	0.000188	0.0304
response to toxic substance (GO:0009636)	486	3.58	1.52e-06	0.000679
coagulation (GO:0050817)	292	3.57	0.0002	0.0316
hemostasis (GO:0007599)	295	3.54	0.000219	0.0343
regulation of hormone levels (GO:0010817)	517	3.36	3.74e-06	0.00139
blood circulation (GO:0008015)	396	3.29	7.88e-05	0.0171
monocarboxylic acid metabolic process (GO:0032787)	503	3.28	9.11e-06	0.00285
circulatory system process (GO:0003013)	400	3.26	8.78e-05	0.0176
regulation of body fluid levels (GO:0050878)	490	3.19	2.25e-05	0.00618
small molecule catabolic process (GO:0044282)	419	3.11	0.000144	0.0244
ion transmembrane transport (GO:0034220)	907	3.07	3.04e-08	5.28e-05
metal ion transport (GO:0030001)	636	3.01	6.82e-06	0.00227
wound healing (GO:0042060)	472	2.95	0.000158	0.0266
response to nutrient levels (GO:0031667)	478	2.91	0.000182	0.0299
carbohydrate metabolic process (GO:0005975)	480	2.9	0.00019	0.0304
transmembrane transport (GO:0055085)	1230	2.9	1.33e-09	2.08e-05
inorganic ion transmembrane transport (GO:0098660)	663	2.89	1.28e-05	0.0037
oxidation-reduction process (GO:0055114)	956	2.82	3.09e-07	0.000186
cation transport (GO:0006812)	833	2.82	1.92e-06	0.000812
carboxylic acid metabolic process (GO:0019752)	907	2.78	1.01e-06	0.000466
response to wounding (GO:0009611)	563	2.78	0.000126	0.0229
response to extracellular stimulus (GO:0009991)	508	2.74	0.00035	0.0508
response to drug (GO:0042493)	932	2.71	1.71e-06	0.000745
ion transport (GO:0006811)	1297	2.68	1.8e-08	4.69e-05
organic acid metabolic process (GO:0006082)	1018	2.56	3.25e-06	0.0013
oxoacid metabolic process (GO:0043436)	1001	2.52	6.6e-06	0.00224
drug metabolic process (GO:0017144)	669	2.47	0.000352	0.0506
cellular lipid metabolic process (GO:0044255)	995	2.45	2.24e-05	0.00624
lipid metabolic process (GO:0006629)	1238	2.39	3.38e-06	0.00132
small molecule metabolic process (GO:0044281)	1836	2.32	3.57e-08	4.65e-05
system process (GO:0003008)	1919	2.04	5.26e-06	0.00183
organic substance transport (GO:0071702)	2124	1.76	0.000357	0.0498
transport (GO:0006810)	4418	1.67	4.64e-07	0.000269
establishment of localization (GO:0051234)	4533	1.65	8.72e-07	0.000413
regulation of biological quality (GO:0065008)	3767	1.62	3.2e-05	0.00848
localization (GO:0051179)	5608	1.52	3.59e-06	0.00137
multicellular organismal process (GO:0032501)	6807	1.38	7.75e-05	0.0171
biological_process (GO:0008150)	17854	1.11	1.13e-05	0.00333
cellular macromolecule metabolic process (GO:0044260)	6569	0.64	8.7e-05	0.0177
regulation of gene expression (GO:0010468)	4721	0.55	9.51e-05	0.0186
regulation of macromolecule biosynthetic process (GO:0010556)	4246	0.53	0.000135	0.024
regulation of transcription, DNA-templated (GO:0006355)	3764	0.53	0.000361	0.0496
regulation of nucleic acid-templated transcription (GO:1903506)	3771	0.53	0.000361	0.0499
regulation of nucleobase-containing compound metabolic process (GO:0019219)	4279	0.53	0.000102	0.0192
regulation of RNA metabolic process (GO:0051252)	4008	0.52	0.000138	0.0239
regulation of cellular macromolecule biosynthetic process (GO:2000112)	4166	0.5	4.37e-05	0.0109
cellular nitrogen compound biosynthetic process (GO:0044271)	3546	0.49	0.000177	0.0295
nucleobase-containing compound biosynthetic process (GO:0034654)	3009	0.46	0.00028	0.0413
nucleobase-containing compound metabolic process (GO:0006139)	4605	0.43	6.07e-07	0.000316
cellular macromolecule biosynthetic process (GO:0034645)	3597	0.41	8.96e-06	0.00286
macromolecule biosynthetic process (GO:0009059)	3655	0.4	4.58e-06	0.00167
transcription, DNA-templated (GO:0006351)	2580	0.4	0.000221	0.0342
nucleic acid-templated transcription (GO:0097659)	2581	0.4	0.000221	0.0339
RNA biosynthetic process (GO:0032774)	2590	0.4	0.000224	0.034
Unclassified (UNCLASSIFIED)	3188	0.38	1.13e-05	0.00339
nucleic acid metabolic process (GO:0090304)	4048	0.32	1.32e-08	6.9e-05
RNA metabolic process (GO:0016070)	3508	0.3	4.44e-08	5.34e-05
