# Supplementary material for: Kinetics of the Cellular and Transcriptomic Response to Eimeria maxima in Relatively Resistant and Susceptible Chicken Lines
Source: Front Immunol. 2021 Mar 25;12:653085. doi: 10.3389/fimmu.2021.653085 (PMC8027475; doi:10.3389/fimmu.2021.653085)
Supplement: Supplementary file 7 [file Table_5.xlsx]

## Sheet: GO_CB12-2dpi_Up
GO biological process complete	Number of Genes	Fold Enrichment	P-value	FDR
oxygen transport (GO:0015671)	14	> 100	5.23e-08	0.000409
gas transport (GO:0015669)	19	> 100	1.18e-07	0.000617
hydrogen peroxide catabolic process (GO:0042744)	27	> 100	3.11e-07	0.000974
hydrogen peroxide metabolic process (GO:0042743)	38	> 100	2.85e-09	4.45e-05
bicarbonate transport (GO:0015701)	43	> 100	1.16e-06	0.00227
antibiotic catabolic process (GO:0017001)	52	> 100	2e-06	0.00347
cofactor catabolic process (GO:0051187)	62	> 100	3.32e-06	0.00519
reactive oxygen species metabolic process (GO:0072593)	112	75.15	1.79e-07	0.0007
antibiotic metabolic process (GO:0016999)	136	61.89	3.81e-07	0.000994
drug catabolic process (GO:0042737)	148	56.87	5.3e-07	0.00118
protein heterooligomerization (GO:0051291)	111	56.87	1.81e-05	0.0257

## Sheet: GO_CB12-4dpi_Up
GO biological process complete	Number of Genes	Fold Enrichment	P-value	FDR
negative regulation of CD8-positive, alpha-beta T cell activation (GO:2001186)	5	> 100	0.000101	0.026
regulation by virus of viral protein levels in host cell (GO:0046719)	8	> 100	0.000216	0.049
regulation of interferon-gamma-mediated signaling pathway (GO:0060334)	26	86.1	7.18e-09	8.64e-06
regulation of response to interferon-gamma (GO:0060330)	26	86.1	7.18e-09	8.03e-06
positive regulation of CD4-positive, alpha-beta T cell differentiation (GO:0043372)	29	46.31	4.92e-05	0.0137
type I interferon signaling pathway (GO:0060337)	66	40.7	1.23e-08	1.13e-05
positive regulation of CD4-positive, alpha-beta T cell activation (GO:2000516)	33	40.7	7.03e-05	0.0186
cellular response to type I interferon (GO:0071357)	66	40.7	1.23e-08	1.07e-05
response to type I interferon (GO:0034340)	71	37.83	1.85e-08	1.52e-05
negative regulation of viral genome replication (GO:0045071)	54	33.16	8.41e-06	0.00299
JAK-STAT cascade (GO:0007259)	42	31.98	0.000138	0.0342
STAT cascade (GO:0097696)	42	31.98	0.000138	0.0337
interferon-gamma-mediated signaling pathway (GO:0060333)	71	31.53	7.25e-07	0.000354
regulation of CD4-positive, alpha-beta T cell differentiation (GO:0043370)	45	29.85	0.000167	0.0396
positive regulation of alpha-beta T cell differentiation (GO:0046638)	45	29.85	0.000167	0.039
negative regulation of viral process (GO:0048525)	95	28.28	9.51e-08	6.2e-05
negative regulation of viral life cycle (GO:1903901)	78	22.96	3.33e-05	0.01
cellular response to interferon-gamma (GO:0071346)	159	22.53	3.16e-09	4.94e-06
regulation of alpha-beta T cell activation (GO:0046634)	86	20.82	4.81e-05	0.0137
regulation of viral genome replication (GO:0045069)	87	20.58	5.02e-05	0.0138
regulation of cytokine-mediated signaling pathway (GO:0001959)	153	20.48	6.18e-08	4.6e-05
response to interferon-gamma (GO:0034341)	181	19.79	8.37e-09	8.72e-06
defense response to virus (GO:0051607)	186	19.26	1.03e-08	1e-05
regulation of response to cytokine stimulus (GO:0060759)	163	19.23	9.37e-08	6.37e-05
positive regulation of T cell proliferation (GO:0042102)	99	18.09	8.14e-05	0.0212
response to virus (GO:0009615)	275	17.91	2.66e-11	8.32e-08
negative regulation of multi-organism process (GO:0043901)	176	17.81	1.55e-07	8.97e-05
cellular response to interleukin-1 (GO:0071347)	127	17.63	1.11e-05	0.00368
regulation of viral process (GO:0050792)	176	15.26	3.04e-06	0.00125
response to interleukin-1 (GO:0070555)	150	14.92	2.4e-05	0.00737
cellular response to tumor necrosis factor (GO:0071356)	198	13.57	5.87e-06	0.00236
positive regulation of T cell activation (GO:0050870)	201	13.36	6.39e-06	0.0025
regulation of symbiosis, encompassing mutualism through parasitism (GO:0043903)	205	13.1	7.13e-06	0.00272
positive regulation of leukocyte cell-cell adhesion (GO:1903039)	210	12.79	8.15e-06	0.00296
response to tumor necrosis factor (GO:0034612)	218	12.32	1e-05	0.00348
negative regulation of cytokine production (GO:0001818)	244	11.01	1.87e-05	0.00596
regulation of innate immune response (GO:0045088)	366	11.01	1.21e-07	7.58e-05
positive regulation of cell-cell adhesion (GO:0022409)	245	10.96	1.91e-05	0.00598
cytokine-mediated signaling pathway (GO:0019221)	645	10.41	6.87e-12	3.58e-08
regulation of multi-organism process (GO:0043900)	378	9.48	1.97e-06	0.000882
regulation of leukocyte cell-cell adhesion (GO:1903037)	284	9.46	4.29e-05	0.0124
regulation of T cell activation (GO:0050863)	307	8.75	6.56e-05	0.0177
response to other organism (GO:0051707)	898	8.48	4.75e-12	7.42e-08
response to external biotic stimulus (GO:0043207)	900	8.46	4.92e-12	3.84e-08
innate immune response (GO:0045087)	770	8.14	9.38e-10	1.83e-06
response to biotic stimulus (GO:0009607)	938	8.11	9.35e-12	3.66e-08
defense response to other organism (GO:0098542)	515	7.82	1.98e-06	0.000861
negative regulation of immune system process (GO:0002683)	412	7.61	3.68e-05	0.0109
positive regulation of lymphocyte activation (GO:0051251)	355	7.57	0.000143	0.0345
cellular response to cytokine stimulus (GO:0071345)	948	7.56	1.27e-10	2.84e-07
response to cytokine (GO:0034097)	1031	7.38	4.04e-11	1.05e-07
regulation of cell-cell adhesion (GO:0022407)	373	7.2	0.000187	0.0429
regulation of defense response (GO:0031347)	748	7.18	7.21e-08	5.12e-05
regulation of immune response (GO:0050776)	1032	6.51	4.18e-09	5.94e-06
regulation of cytokine production (GO:0001817)	632	6.38	1.02e-05	0.00345
regulation of immune system process (GO:0002682)	1523	5.29	1.89e-09	3.28e-06
regulation of secretion by cell (GO:1903530)	683	5.24	0.000129	0.0327
positive regulation of immune system process (GO:0002684)	1048	5.13	2.49e-06	0.00105
defense response (GO:0006952)	1335	5.03	1.23e-07	7.41e-05
regulation of secretion (GO:0051046)	738	4.85	0.000219	0.0489
immune effector process (GO:0002252)	1056	4.66	1.71e-05	0.00558
immune response (GO:0006955)	1825	4.66	4.55e-09	5.92e-06
regulation of response to stress (GO:0080134)	1392	4.18	8e-06	0.00298
cellular response to organic substance (GO:0071310)	2258	3.97	2.34e-08	1.83e-05
response to external stimulus (GO:0009605)	1983	3.84	6.49e-07	0.000327
cell surface receptor signaling pathway (GO:0007166)	2470	3.44	5.69e-07	0.000307
multi-organism process (GO:0051704)	2349	3.43	1.37e-06	0.000632
immune system process (GO:0002376)	2664	3.36	3.62e-07	0.000202
cellular response to chemical stimulus (GO:0070887)	2752	3.25	6.13e-07	0.00032
response to organic substance (GO:0010033)	2877	3.11	1.25e-06	0.000592

## Sheet: GO_CB12-6dpi_Up
GO biological process complete	Number of Genes	Fold Enrichment	P-value	FDR
CD4-positive, alpha-beta T cell cytokine production (GO:0035743)	8	32.61	0.000224	0.0278
T cell cytokine production (GO:0002369)	11	23.71	0.000482	0.0483
regulation of interferon-gamma-mediated signaling pathway (GO:0060334)	26	20.07	1.44e-06	0.000522
regulation of response to interferon-gamma (GO:0060330)	26	20.07	1.44e-06	0.000511
cartilage morphogenesis (GO:0060536)	28	12.42	0.000456	0.0473
regulation of sensory perception of pain (GO:0051930)	38	11.44	0.000123	0.0182
endothelial cell development (GO:0001885)	46	11.34	2.67e-05	0.00564
regulation of sensory perception (GO:0051931)	39	11.15	0.000138	0.0196
type I interferon signaling pathway (GO:0060337)	66	10.54	1.96e-06	0.000654
cellular response to type I interferon (GO:0071357)	66	10.54	1.96e-06	0.00064
response to type I interferon (GO:0034340)	71	9.8	3.24e-06	0.000873
endothelial cell differentiation (GO:0045446)	74	9.4	4.3e-06	0.00114
endothelium development (GO:0003158)	89	7.82	1.51e-05	0.00336
regulation of tyrosine phosphorylation of STAT protein (GO:0042509)	74	7.05	0.000302	0.0348
regulation of extent of cell growth (GO:0061387)	111	7.05	9.57e-06	0.00237
regulation of neurological system process (GO:0031644)	114	6.86	1.17e-05	0.00269
response to estrogen (GO:0043627)	79	6.6	0.00042	0.0453
chondrocyte differentiation (GO:0002062)	80	6.52	0.000447	0.0469
positive regulation of axonogenesis (GO:0050772)	82	6.36	0.000506	0.0494
defense response to virus (GO:0051607)	186	5.61	2.98e-06	0.000816
cornification (GO:0070268)	112	5.43	0.000429	0.0456
positive regulation of peptidyl-tyrosine phosphorylation (GO:0050731)	178	5.37	1.13e-05	0.00265
phosphatidylinositol phosphorylation (GO:0046854)	114	5.34	0.000474	0.0481
placenta development (GO:0001890)	150	5.22	8.87e-05	0.014
positive regulation of chemotaxis (GO:0050921)	134	5.19	0.000226	0.0278
positive regulation of protein kinase B signaling (GO:0051897)	153	5.11	0.000102	0.0157
response to virus (GO:0009615)	275	5.06	2.47e-07	0.000129
regulation of axonogenesis (GO:0050770)	181	4.8	6.97e-05	0.012
regulation of peptidyl-tyrosine phosphorylation (GO:0050730)	237	4.77	6.21e-06	0.00159
negative regulation of secretion (GO:0051048)	203	4.71	3.59e-05	0.00711
mesenchymal cell differentiation (GO:0048762)	148	4.7	0.000426	0.0456
epithelial cell development (GO:0002064)	185	4.7	8.29e-05	0.0132
cartilage development (GO:0051216)	167	4.69	0.000192	0.0244
regulation of chemotaxis (GO:0050920)	206	4.64	4.08e-05	0.00788
regulation of response to wounding (GO:1903034)	150	4.64	0.000463	0.0474
negative regulation of secretion by cell (GO:1903531)	178	4.4	0.000301	0.0348
cellular response to tumor necrosis factor (GO:0071356)	198	4.39	0.000141	0.0197
regulation of cell size (GO:0008361)	182	4.3	0.000351	0.039
regulation of signaling receptor activity (GO:0010469)	555	4.23	6.69e-10	1.05e-06
cytokine-mediated signaling pathway (GO:0019221)	645	4.04	1.96e-10	4.37e-07
regulation of innate immune response (GO:0045088)	366	4.04	2.04e-06	0.00065
regulation of leukocyte proliferation (GO:0070663)	217	4.01	0.000286	0.0341
response to tumor necrosis factor (GO:0034612)	218	3.99	0.000296	0.0348
negative regulation of response to external stimulus (GO:0032102)	292	3.87	5.03e-05	0.00937
regulation of cell morphogenesis involved in differentiation (GO:0010769)	292	3.87	5.03e-05	0.00926
negative regulation of cell adhesion (GO:0007162)	253	3.78	0.000232	0.0281
cellular response to cytokine stimulus (GO:0071345)	948	3.76	5.76e-13	4.51e-09
regulation of defense response (GO:0031347)	748	3.72	3.47e-10	6.78e-07
regulation of developmental growth (GO:0048638)	321	3.52	0.000126	0.0183
regulation of inflammatory response (GO:0050727)	401	3.47	2.5e-05	0.00536
response to cytokine (GO:0034097)	1031	3.46	7.52e-12	2.94e-08
gland development (GO:0048732)	415	3.35	3.72e-05	0.00727
regulation of response to external stimulus (GO:0032101)	814	3.31	9.48e-09	1.06e-05
tissue morphogenesis (GO:0048729)	553	3.3	2.8e-06	0.000782
positive regulation of cytokine production (GO:0001819)	396	3.29	7.88e-05	0.0128
regulation of immune effector process (GO:0002697)	427	3.26	5.16e-05	0.00938
regulation of multi-organism process (GO:0043900)	378	3.22	0.000171	0.0224
positive regulation of cell migration (GO:0030335)	459	3.22	3.46e-05	0.00702
epithelial cell differentiation (GO:0030855)	659	3.17	1.08e-06	0.000455
reproductive structure development (GO:0048608)	418	3.12	0.00014	0.0197
regulation of cell migration (GO:0030334)	781	3.12	1.75e-07	9.76e-05
positive regulation of cell motility (GO:2000147)	475	3.11	5.21e-05	0.00937
negative regulation of transport (GO:0051051)	449	3.1	9.1e-05	0.0142
reproductive system development (GO:0061458)	422	3.09	0.000155	0.0212
positive regulation of locomotion (GO:0040017)	508	3.08	3.55e-05	0.00712
epithelium development (GO:0060429)	1076	3.07	1.26e-09	1.65e-06
regulation of cell motility (GO:2000145)	832	3.03	1.83e-07	9.87e-05
positive regulation of cellular component movement (GO:0051272)	489	3.02	7.35e-05	0.0122
negative regulation of immune system process (GO:0002683)	412	2.95	0.000397	0.0434
wound healing (GO:0042060)	472	2.95	0.000158	0.0215
tissue development (GO:0009888)	1704	2.91	3.05e-13	4.77e-09
inflammatory response (GO:0006954)	479	2.9	0.000186	0.0238
phospholipid metabolic process (GO:0006644)	421	2.89	0.000488	0.0483
monovalent inorganic cation transport (GO:0015672)	421	2.89	0.000488	0.048
regulation of locomotion (GO:0040012)	905	2.88	3.12e-07	0.000157
cellular response to lipid (GO:0071396)	513	2.88	0.000129	0.0186
positive regulation of cell proliferation (GO:0008284)	907	2.88	3.26e-07	0.000159
defense response to other organism (GO:0098542)	515	2.87	0.000134	0.0193
regulation of cell morphogenesis (GO:0022604)	488	2.85	0.000228	0.0278
regulation of response to stress (GO:0080134)	1392	2.81	4.63e-10	8.05e-07
animal organ morphogenesis (GO:0009887)	911	2.77	1.1e-06	0.000454
regulation of cellular component movement (GO:0051270)	911	2.77	1.1e-06	0.000443
positive regulation of cell differentiation (GO:0045597)	919	2.74	1.31e-06	0.000487
regulation of growth (GO:0040008)	672	2.72	4.71e-05	0.00887
regulation of cell adhesion (GO:0030155)	640	2.72	7.16e-05	0.012
tube development (GO:0035295)	809	2.69	1.05e-05	0.00248
regulation of anatomical structure morphogenesis (GO:0022603)	1004	2.68	8.53e-07	0.00037
defense response (GO:0006952)	1335	2.67	1.3e-08	1.19e-05
response to lipid (GO:0033993)	854	2.65	8.9e-06	0.00224
response to wounding (GO:0009611)	563	2.63	0.000368	0.0406
regulation of secretion (GO:0051046)	738	2.59	6.1e-05	0.0108
positive regulation of developmental process (GO:0051094)	1294	2.55	1.47e-07	8.49e-05
negative regulation of multicellular organismal process (GO:0051241)	1095	2.54	1.76e-06	0.000598
cellular response to organic substance (GO:0071310)	2258	2.5	3.87e-12	2.02e-08
ion transmembrane transport (GO:0034220)	907	2.49	2.44e-05	0.0053
inorganic ion transmembrane transport (GO:0098660)	663	2.49	0.000316	0.0358
regulation of ion transport (GO:0043269)	629	2.49	0.000462	0.0475
innate immune response (GO:0045087)	770	2.48	0.000111	0.0168
cation transmembrane transport (GO:0098655)	631	2.48	0.000479	0.0483
regulation of cytokine production (GO:0001817)	632	2.48	0.000487	0.0486
response to organic cyclic compound (GO:0014070)	885	2.46	6.85e-05	0.0119
positive regulation of multicellular organismal process (GO:0051240)	1568	2.44	5.1e-08	3.47e-05
response to external biotic stimulus (GO:0043207)	900	2.42	7.79e-05	0.0128
anatomical structure formation involved in morphogenesis (GO:0048646)	870	2.4	0.00012	0.018
regulation of immune response (GO:0050776)	1032	2.36	3.45e-05	0.0071
response to hormone (GO:0009725)	895	2.33	0.00016	0.0215
response to other organism (GO:0051707)	898	2.32	0.000166	0.0221
response to biotic stimulus (GO:0009607)	938	2.32	0.000122	0.0182
regulation of immune system process (GO:0002682)	1523	2.28	1.27e-06	0.000485
cell-cell signaling (GO:0007267)	1143	2.28	4.41e-05	0.0084
embryo development (GO:0009790)	919	2.27	0.000219	0.0274
positive regulation of immune system process (GO:0002684)	1048	2.24	0.000146	0.0202
cell migration (GO:0016477)	939	2.22	0.000437	0.0461
cellular response to chemical stimulus (GO:0070887)	2752	2.21	1.06e-10	3.3e-07
regulation of cell proliferation (GO:0042127)	1620	2.2	2.57e-06	0.000759
cell death (GO:0008219)	1071	2.19	0.000177	0.0229
programmed cell death (GO:0012501)	1033	2.19	0.000248	0.0299
response to organic substance (GO:0010033)	2877	2.18	1.15e-10	3.01e-07
regulation of cell differentiation (GO:0045595)	1696	2.15	2.73e-06	0.000792
positive regulation of cell communication (GO:0010647)	1696	2.15	2.73e-06	0.000778
anatomical structure morphogenesis (GO:0009653)	2104	2.15	1.45e-07	8.69e-05
cell surface receptor signaling pathway (GO:0007166)	2470	2.15	9.49e-09	9.89e-06
positive regulation of signaling (GO:0023056)	1703	2.14	4.54e-06	0.00118
regulation of transport (GO:0051049)	1788	2.14	2.31e-06	0.000708
regulation of localization (GO:0032879)	2607	2.07	2.45e-08	2.13e-05
response to oxygen-containing compound (GO:1901700)	1484	2.05	7.05e-05	0.012
transmembrane transport (GO:0055085)	1230	2.05	0.000288	0.0341
animal organ development (GO:0048513)	3084	2.03	2.64e-09	3.18e-06
response to external stimulus (GO:0009605)	1983	1.97	1.25e-05	0.00283
regulation of multicellular organismal process (GO:0051239)	2827	1.97	1.21e-07	7.57e-05
regulation of developmental process (GO:0050793)	2433	1.93	2.52e-06	0.000758
positive regulation of signal transduction (GO:0009967)	1546	1.91	0.000297	0.0347
positive regulation of response to stimulus (GO:0048584)	2280	1.91	9.88e-06	0.00238
regulation of multicellular organismal development (GO:2000026)	1874	1.9	9.49e-05	0.0147
negative regulation of response to stimulus (GO:0048585)	1555	1.9	0.000319	0.0357
cell differentiation (GO:0030154)	3636	1.89	1.03e-08	1e-05
cellular developmental process (GO:0048869)	3728	1.84	2.54e-08	2.09e-05
system development (GO:0048731)	4309	1.84	1.15e-09	1.63e-06
immune system process (GO:0002376)	2664	1.83	9.83e-06	0.0024
regulation of signal transduction (GO:0009966)	3114	1.81	1.7e-06	0.000591
immune response (GO:0006955)	1825	1.81	0.000506	0.0491
regulation of response to stimulus (GO:0048583)	4153	1.78	3.63e-08	2.7e-05
regulation of cell communication (GO:0010646)	3436	1.77	1.18e-06	0.000462
regulation of signaling (GO:0023051)	3475	1.75	2.06e-06	0.000644
multicellular organism development (GO:0007275)	4918	1.7	2.67e-08	2.09e-05
response to chemical (GO:0042221)	4323	1.69	3.71e-07	0.000171
anatomical structure development (GO:0048856)	5299	1.64	6.06e-08	3.95e-05
developmental process (GO:0032502)	5654	1.61	5e-08	3.56e-05
response to stress (GO:0006950)	3469	1.58	0.000171	0.0226
positive regulation of biological process (GO:0048518)	5779	1.55	6.87e-07	0.000307
positive regulation of cellular process (GO:0048522)	5110	1.5	3.11e-05	0.00649
multicellular organismal process (GO:0032501)	6807	1.49	3.67e-07	0.000174
cell communication (GO:0007154)	5693	1.44	7.96e-05	0.0128
signal transduction (GO:0007165)	5194	1.42	0.000309	0.0352
signaling (GO:0023052)	5578	1.4	0.000317	0.0357
cellular response to stimulus (GO:0051716)	6741	1.37	0.000173	0.0225
response to stimulus (GO:0050896)	8443	1.34	2.28e-05	0.00501
nucleobase-containing compound metabolic process (GO:0006139)	4605	0.59	0.000403	0.0438
cellular nitrogen compound metabolic process (GO:0034641)	5232	0.57	6.39e-05	0.0112
cellular response to DNA damage stimulus (GO:0006974)	773	< 0.01	0.000201	0.0253
cellular amide metabolic process (GO:0043603)	708	< 0.01	0.000449	0.0468

## Sheet: GO_CB12-6dpi_down
GO biological process complete	Number of Genes	Fold Enrichment	P-value	FDR
plasminogen activation (GO:0031639)	11	33.12	1.68e-05	0.00823
vitamin transmembrane transport (GO:0035461)	16	22.77	5.72e-05	0.0195
blood coagulation, fibrin clot formation (GO:0072378)	26	17.52	1.95e-05	0.00925
fibrinolysis (GO:0042730)	21	17.35	0.000143	0.0393
vitamin transport (GO:0051180)	36	15.18	5.81e-06	0.00454
intestinal absorption (GO:0050892)	31	14.69	4.14e-05	0.0151
zymogen activation (GO:0031638)	39	14.01	8.78e-06	0.00509
negative regulation of hemostasis (GO:1900047)	48	13.28	2.12e-06	0.00237
negative regulation of blood coagulation (GO:0030195)	48	13.28	2.12e-06	0.00221
negative regulation of coagulation (GO:0050819)	52	12.26	3.43e-06	0.00335
digestive system process (GO:0022600)	68	10.72	1.71e-06	0.00243
negative regulation of wound healing (GO:0061045)	66	9.66	1.44e-05	0.00777
triglyceride metabolic process (GO:0006641)	76	9.59	3.67e-06	0.00319
digestion (GO:0007586)	109	9.19	8.02e-08	0.000313
regulation of hemostasis (GO:1900046)	78	8.17	3.91e-05	0.0153
regulation of blood coagulation (GO:0030193)	78	8.17	3.91e-05	0.0149
negative regulation of response to wounding (GO:1903035)	79	8.07	4.22e-05	0.015
acylglycerol metabolic process (GO:0006639)	94	7.75	1.56e-05	0.00814
regulation of coagulation (GO:0050818)	83	7.68	5.65e-05	0.0196
neutral lipid metabolic process (GO:0006638)	95	7.67	1.68e-05	0.00847
carboxylic acid transmembrane transport (GO:1905039)	112	7.32	7.07e-06	0.00481
organic acid transmembrane transport (GO:1903825)	112	7.32	7.07e-06	0.00461
sodium ion transport (GO:0006814)	173	5.79	5.69e-06	0.00468
organic acid transport (GO:0015849)	269	5.76	1.69e-08	0.000264
carboxylic acid transport (GO:0046942)	269	5.76	1.69e-08	0.000132
anion transmembrane transport (GO:0098656)	248	5.14	1.15e-06	0.002
organic anion transport (GO:0015711)	414	4.18	2.95e-07	0.000768
lipid catabolic process (GO:0016042)	292	4.06	3.13e-05	0.0136
negative regulation of endopeptidase activity (GO:0010951)	250	4.01	0.000141	0.0393
steroid metabolic process (GO:0008202)	254	3.94	0.000161	0.0426
negative regulation of peptidase activity (GO:0010466)	261	3.84	0.000201	0.0485
organic hydroxy compound metabolic process (GO:1901615)	429	3.82	2.08e-06	0.0025
anion transport (GO:0006820)	534	3.58	7.82e-07	0.00175
regulation of endopeptidase activity (GO:0052548)	407	3.36	6.3e-05	0.021
regulation of peptidase activity (GO:0052547)	434	3.15	0.000125	0.0384
response to toxic substance (GO:0009636)	486	3	0.000129	0.0387
monocarboxylic acid metabolic process (GO:0032787)	503	2.9	0.000188	0.0459
lipid biosynthetic process (GO:0008610)	593	2.76	0.000132	0.0389
cellular lipid metabolic process (GO:0044255)	995	2.56	6.77e-06	0.00482
ion transmembrane transport (GO:0034220)	907	2.51	3.05e-05	0.0136
lipid metabolic process (GO:0006629)	1238	2.43	3.55e-06	0.00326
organic acid metabolic process (GO:0006082)	1018	2.42	3.6e-05	0.0144
carboxylic acid metabolic process (GO:0019752)	907	2.41	0.000113	0.0353
oxidation-reduction process (GO:0055114)	956	2.38	8.7e-05	0.0278
transmembrane transport (GO:0055085)	1230	2.37	7.55e-06	0.00472
oxoacid metabolic process (GO:0043436)	1001	2.37	6.54e-05	0.0213
ion transport (GO:0006811)	1297	2.32	7.95e-06	0.00478
homeostatic process (GO:0042592)	1560	1.99	0.000136	0.0387
small molecule metabolic process (GO:0044281)	1836	1.98	3.35e-05	0.0138
regulation of biological quality (GO:0065008)	3767	1.74	1.11e-06	0.00217
cellular macromolecule metabolic process (GO:0044260)	6569	0.64	0.000144	0.0389
cellular nitrogen compound metabolic process (GO:0034641)	5232	0.54	3.03e-05	0.0139
regulation of cellular macromolecule biosynthetic process (GO:2000112)	4166	0.52	0.000167	0.0416
gene expression (GO:0010467)	3831	0.45	3.14e-05	0.0133
cellular nitrogen compound biosynthetic process (GO:0044271)	3546	0.44	3.92e-05	0.0146
nucleobase-containing compound metabolic process (GO:0006139)	4605	0.44	1.17e-06	0.00182
nucleobase-containing compound biosynthetic process (GO:0034654)	3009	0.42	0.000132	0.0382
cellular macromolecule biosynthetic process (GO:0034645)	3597	0.41	8.81e-06	0.00492
macromolecule biosynthetic process (GO:0009059)	3655	0.4	6.34e-06	0.00472
transcription, DNA-templated (GO:0006351)	2580	0.39	0.000163	0.0412
nucleic acid-templated transcription (GO:0097659)	2581	0.39	0.000163	0.0419
RNA biosynthetic process (GO:0032774)	2590	0.39	0.000163	0.0425
organelle organization (GO:0006996)	3387	0.35	2.02e-06	0.00263
nucleic acid metabolic process (GO:0090304)	4048	0.34	7.29e-08	0.00038
RNA metabolic process (GO:0016070)	3508	0.31	2.52e-07	0.000787
