# Supplementary material for: Kinetics of the Cellular and Transcriptomic Response to Eimeria maxima in Relatively Resistant and Susceptible Chicken Lines
Source: Front Immunol. 2021 Mar 25;12:653085. doi: 10.3389/fimmu.2021.653085 (PMC8027475; doi:10.3389/fimmu.2021.653085)
Supplement: Supplementary file 8 [file Table_6.xlsx]

## Sheet: Sheet1
Gene_Symol/ Ensembl_Gene_ID	LogCPM_15I (Infect vs. Control)				LogCPM_CB12 (Infect vs. Control)				LogCPM_CB12 vs 15I (Control, time pooled)	LogCPM_CB12 vs. 15I (infected)
	2 dpi	4 dpi	6 dpi	8 dpi	2 dpi	4 dpi	6 dpi	8 dpi		2 dpi	4 dpi	6 dpi	8 dpi
ABCA13H			-3.12974	-3.03021					-4.03229
AL512428.1H			2.24526
ANKRD33B			2.18342				-2.97166
BPHL			-1.71828
CDH18													-1.64041
CDH20												1.67285
CMBLH			-2.16539
DDC				-1.86664			-1.70557					-1.66472
DNAH5													-2.17237
DSEL			-1.6211	-2.48848			-3.04155	-2.50563	2.20637				2.13898
ENSGALG00000013268											1.72603
ENSGALG00000029487													2.409
ENSGALG00000029487												2.12067
ENSGALG00000029491											-2.0969
ENSGALG00000030583				-1.71544
ENSGALG00000032841							-2.27943	-2.18609	2.5651	1.939
ENSGALG00000036306				-1.68124
ENSGALG00000037199												-2.77425
ENSGALG00000037472				4.13066			2.0552					3.19894
ENSGALG00000037565									2.03629		2.90984	2.35989	2.87389
ENSGALG00000040227									-2.248
ENSGALG00000040769							-2.56416
ENSGALG00000044261			-4.3464	-2.4665						-3.69644
ENSGALG00000044917									-1.89345	-4.39396		-3.13606
ENSGALG00000046353									2.31523	-2.68961			-3.34852
ENSGALG00000046553									1.62512	3.01452	2.90679	5.38678	3.22419
FAM65B			2.56864
FAM69C													-2.14846
FBXO15				-1.83959			-2.1205
IFI6							3.75954			-1.91372
IKZF1			2.01692
IRF4			2.14232
IRX1							3.1492					4.51265
MOG					2.6034
NR4A3			1.83616							2.36953
OVAL								3.36572		3.55978
OVALY			4.24117
RF01156													1.77948
ROPN1L												-1.6325
SEMA5A				-1.62357
SERPINB10B									-2.23908		1.65291	2.47001
SERPINB2			-2.78296							-2.16012		1.70532
SERPINB5							2.69706
SLC6A19				-2.00818
SUN3									-2.71587	-4.1926	-2.93947		-3.80321
UPP1			-1.69422	-2.58753									2.1462
ZPBP			3.71776
